# Supplementary material for: 2-Bromo-4-chloro-6-[(2,6-diisopropyl­phen­yl)imino­meth­yl]phenol
Source: Acta Crystallogr Sect E Struct Rep Online. 2008 Nov 8;64(Pt 12):o2265. doi: 10.1107/S1600536808035071 (PMC2959941; doi:10.1107/S1600536808035071)
Supplement: Supplementary file 1 [file e-64-o2265-sup1.cif]

##############################################################################
###                                                                        ###
###        Electronic paper (Acta Crystallographica Section E)             ###
###                                                                        ###
##############################################################################
#                                                                            #
# This CIF contains the data in a paper accepted for publication in Acta     #
# Crystallographica Section E. It conforms to the requirements of Notes      #
# for Authors for Section E, and has been peer reviewed under the auspices   #
# of the IUCr Commission on Journals.                                        #
#                                                                            #
# Full details of the Crystallographic Information File format               #
# are given in the paper "The Crystallographic Information File (CIF):       #
# a New Standard Archive File for Crystallography" by S. R. Hall, F. H.      #
# Allen and I. D. Brown [Acta Cryst. (1991), A47, 655-685].                  #
#                                                                            #
# The current version of the core CIF dictionary is obtainable from          #
# ftp://ftp.iucr.org/pub/cif_core.dic. The current version number is 2.4.    #
#                                                                            #
# Software is freely available for graphical display of the structure(s) in  #
# this CIF.  For information consult the CIF home page http://www.iucr.org/  #
# cif/home.html                                                              #
#                                                                            #
# This file may be used for bona fide research purposes within the           #
# scientific community so long as proper attribution is given to the journal # 
# article from which it was obtained.                                        #
#                                                                            #
##############################################################################
                                             
data_global
_audit_creation_method     SHELXL-97
_journal_date_recd_electronic     2008-08-26
_journal_date_accepted     2008-10-28
_journal_name_full     'Acta Crystallographica, Section E'
_journal_year     2008
_journal_volume     64
_journal_issue     12
_journal_page_first     o2265
_journal_page_last     o2265
_journal_paper_category     QO
_journal_coeditor_code     LX2070
_publ_contact_author_name     'A. SubbiahPandi'
_publ_contact_author_address
;
  Department of Physics
  Presidency College
  Chennai- 600 005
  India
;
_publ_contact_author_email     'a_spandian@yahoo.com'
_publ_contact_author_fax     '044 091 2854 4894'
_publ_contact_author_phone     '044 091 2259 1061'
_publ_section_title
;
2-Bromo-4-chloro-6-[(2,6-diisopropylphenyl)iminomethyl]phenol
;
loop_
    _publ_author_name
    _publ_author_address
    'K. Kanmani Raja'
;
Department of Chemistry
BSA Crescent Engineering College
Chennai 600 048
India
;
    'I. Mohammed Bilal'
;
Department of Chemistry
BSA Crescent Engineering College
Chennai 600 048
India
;
    'S. Thambidurai'
;
Department of Chemistry
Periyare Arts College
Cuddalore 607 001
India
;
    'G. Rajagopal'
;
Department of Chemistry
Government Arts College (Men) (Autonomous)
Nandanam
Chennai 600 035
India
;
    'A. SubbiahPandi'
;
Department of Physics
Presidency College (Autonomous)
Chennai 600 005
India
;
data_I
_audit_creation_method     SHELXL-97
_chemical_name_systematic
;
2-Bromo-4-chloro-6-[(2,6-diisopropylphenyl)iminomethyl]phenol
;
_chemical_name_common     ?
_chemical_formula_moiety     'C19 H21 Br Cl N O'
_chemical_formula_sum     'C19 H21 Br Cl N O'
_chemical_formula_iupac     'C19 H21 Br Cl N O'
_chemical_formula_weight     394.73
_chemical_melting_point     ?
_symmetry_cell_setting     'Monoclinic'
_symmetry_space_group_name_H-M     'P 21/n'
_symmetry_space_group_name_Hall     '-P 2yn'
loop_
    _symmetry_equiv_pos_as_xyz
    'x, y, z'
    '-x+1/2, y+1/2, -z+1/2'
    '-x, -y, -z'
    'x-1/2, -y-1/2, z-1/2'
_cell_length_a     11.356(2)
_cell_length_b     15.045(3)
_cell_length_c     22.660(5)
_cell_angle_alpha     90.00
_cell_angle_beta     91.36(3)
_cell_angle_gamma     90.00
_cell_volume     3870.4(13)
_cell_formula_units_Z     8
_cell_measurement_reflns_used     9432
_cell_measurement_theta_min     1.62
_cell_measurement_theta_max     28.12
_cell_measurement_temperature     293(2)
_exptl_crystal_description     Block
_exptl_crystal_colour     colourless
_exptl_crystal_size_max     0.26
_exptl_crystal_size_mid     0.15
_exptl_crystal_size_min     0.15
_exptl_crystal_density_diffrn     1.355
_exptl_crystal_density_meas     ?
_exptl_crystal_density_method     'not measured'
_exptl_crystal_F_000     1616
_exptl_absorpt_coefficient_mu     2.266
_exptl_absorpt_correction_type     Multi-scan
_exptl_absorpt_process_details     '(SADABS; Sheldrick, 1996)'
_exptl_absorpt_correction_T_min     0.672
_exptl_absorpt_correction_T_max     0.712
_exptl_special_details
;
;
_diffrn_ambient_temperature     293(2)
_diffrn_radiation_type     MoK\a
_diffrn_radiation_wavelength     0.71073
_diffrn_radiation_source     'fine-focus sealed tube'
_diffrn_radiation_monochromator     graphite
_diffrn_measurement_device_type     'Bruker APEXII CCD area-detector'
_diffrn_measurement_method     '\w and \f'
_diffrn_detector_area_resol_mean     10.0
_diffrn_reflns_number     36408
_diffrn_reflns_av_R_equivalents     0.0450
_diffrn_reflns_av_sigmaI/netI     0.0390
_diffrn_reflns_theta_min     1.62
_diffrn_reflns_theta_max     25.00
_diffrn_reflns_theta_full     25.00
_diffrn_measured_fraction_theta_max     0.999
_diffrn_measured_fraction_theta_full     0.999
_diffrn_reflns_limit_h_min     -13
_diffrn_reflns_limit_h_max     13
_diffrn_reflns_limit_k_min     -17
_diffrn_reflns_limit_k_max     17
_diffrn_reflns_limit_l_min     -26
_diffrn_reflns_limit_l_max     26
_diffrn_standards_number     0
_diffrn_standards_interval_count     .
_diffrn_standards_interval_time     .
_diffrn_standards_decay_%     .
_refine_special_details
;
 Refinement of F^2^ against ALL reflections.  The weighted R-factor wR and
 goodness of fit S are based on F^2^, conventional R-factors R are based
 on F, with F set to zero for negative F^2^. The threshold expression of
 F^2^ > 2sigma(F^2^) is used only for calculating R-factors(gt) etc. and is
 not relevant to the choice of reflections for refinement.  R-factors based
 on F^2^ are statistically about twice as large as those based on F, and R-
 factors based on ALL data will be even larger.
;
_reflns_number_total     6820
_reflns_number_gt     4111
_reflns_threshold_expression     I>2\s(I)
_refine_ls_structure_factor_coef     Fsqd
_refine_ls_matrix_type     full
_refine_ls_R_factor_all     0.0930
_refine_ls_R_factor_gt     0.0448
_refine_ls_wR_factor_gt     0.1112
_refine_ls_wR_factor_ref     0.1457
_refine_ls_goodness_of_fit_ref     1.041
_refine_ls_restrained_S_all     1.041
_refine_ls_number_reflns     6820
_refine_ls_number_parameters     424
_refine_ls_number_restraints     0
_refine_ls_hydrogen_treatment     constr
_refine_ls_weighting_scheme     calc
_refine_ls_weighting_details
         'calc w=1/[\s^2^(Fo^2^)+(0.0678P)^2^+2.2687P] where P=(Fo^2^+2Fc^2^)/3'
_atom_sites_solution_hydrogens     difmap
_atom_sites_solution_primary     direct
_atom_sites_solution_secondary     difmap
_refine_ls_shift/su_max     ?
_refine_ls_shift/su_max_lt     0.001
_refine_ls_shift/su_mean     0.000
_refine_diff_density_max     0.446
_refine_diff_density_min     -0.597
_refine_ls_extinction_method     'SHELXL97 (Sheldrick, 2008)'
_refine_ls_extinction_coef     0.0011(2)
_refine_ls_extinction_expression
                                  'Fc^*^=kFc[1+0.001xFc^2^\l^3^/sin(2\q)]^-1/4^'
loop_
    _atom_type_symbol
    _atom_type_description
    _atom_type_scat_dispersion_real
    _atom_type_scat_dispersion_imag
    _atom_type_scat_source
    'C' 'C' 0.0033 0.0016
                         'International Tables Vol C Tables 4.2.6.8 and 6.1.1.4'
    'H' 'H' 0.0000 0.0000
                         'International Tables Vol C Tables 4.2.6.8 and 6.1.1.4'
    'N' 'N' 0.0061 0.0033
                         'International Tables Vol C Tables 4.2.6.8 and 6.1.1.4'
    'O' 'O' 0.0106 0.0060
                         'International Tables Vol C Tables 4.2.6.8 and 6.1.1.4'
    'Cl' 'Cl' 0.1484 0.1585
                         'International Tables Vol C Tables 4.2.6.8 and 6.1.1.4'
    'Br' 'Br' -0.2901 2.4595
                         'International Tables Vol C Tables 4.2.6.8 and 6.1.1.4'
_computing_data_collection     'APEX2 (Bruker, 2004)'
_computing_cell_refinement     'APEX2 (Bruker, 2004) and SAINT (Bruker, 2004)'
_computing_data_reduction     'SAINT (Bruker, 2004)'
_computing_structure_solution     'SHELXS97 (Sheldrick, 2008)'
_computing_structure_refinement     'SHELXL97 (Sheldrick, 2008)'
_computing_molecular_graphics     'ORTEP-3 (Farrugia, (1997)'
_computing_publication_material
                            'SHELXL97 (Sheldrick, 2008) and PLATON (Spek, 2003)'
loop_
    _atom_site_type_symbol
    _atom_site_label
    _atom_site_fract_x
    _atom_site_fract_y
    _atom_site_fract_z
    _atom_site_U_iso_or_equiv
    _atom_site_adp_type
    _atom_site_calc_flag
    _atom_site_refinement_flags
    _atom_site_occupancy
    _atom_site_disorder_assembly
    _atom_site_disorder_group
    Br Br1 0.40344(6) 0.77524(4) 0.52632(2) 0.0958(2) Uani d . 1 . .
    Br Br2 0.84887(5) -0.02832(4) 0.51695(3) 0.0954(2) Uani d . 1 . .
    Cl Cl1 -0.06647(12) 0.75082(9) 0.58127(6) 0.0945(5) Uani d . 1 . .
    Cl Cl2 0.39884(10) 0.00891(9) 0.60014(6) 0.0805(4) Uani d . 1 . .
    O O1 0.4129(2) 0.60711(19) 0.59597(13) 0.0682(8) Uani d . 1 . .
    H H1A 0.4147 0.5609 0.6152 0.102 Uiso calc R 1 . .
    O O2 0.8822(2) 0.14048(19) 0.58425(13) 0.0672(8) Uani d . 1 . .
    H H2A 0.8905 0.1875 0.6022 0.101 Uiso calc R 1 . .
    N N1 0.3289(3) 0.4748(2) 0.65542(13) 0.0535(8) Uani d . 1 . .
    N N2 0.8189(3) 0.2768(2) 0.64732(14) 0.0564(8) Uani d . 1 . .
    C C1 0.3129(4) 0.2336(3) 0.68334(19) 0.0645(11) Uani d . 1 . .
    H H1 0.2833 0.1820 0.6660 0.077 Uiso calc R 1 . .
    C C2 0.3718(4) 0.2290(3) 0.7371(2) 0.0744(13) Uani d . 1 . .
    H H2 0.3799 0.1745 0.7561 0.089 Uiso calc R 1 . .
    C C3 0.4184(4) 0.3039(3) 0.76285(19) 0.0748(13) Uani d . 1 . .
    H H3 0.4600 0.2991 0.7986 0.090 Uiso calc R 1 . .
    C C4 0.4050(4) 0.3865(3) 0.73692(17) 0.0624(11) Uani d . 1 . .
    C C5 0.3417(3) 0.3900(3) 0.68311(16) 0.0499(9) Uani d . 1 . .
    C C6 0.2973(3) 0.3146(3) 0.65476(16) 0.0512(9) Uani d . 1 . .
    C C7 0.2381(4) 0.3171(3) 0.59384(19) 0.0658(11) Uani d . 1 . .
    H H7 0.2328 0.3797 0.5821 0.079 Uiso calc R 1 . .
    C C8 0.3125(5) 0.2709(5) 0.5489(2) 0.118(2) Uani d . 1 . .
    H H8A 0.3185 0.2089 0.5585 0.178 Uiso calc R 1 . .
    H H8B 0.3897 0.2969 0.5493 0.178 Uiso calc R 1 . .
    H H8C 0.2766 0.2776 0.5104 0.178 Uiso calc R 1 . .
    C C9 0.1148(5) 0.2808(6) 0.5929(3) 0.145(3) Uani d . 1 . .
    H H9A 0.1171 0.2179 0.5997 0.218 Uiso calc R 1 . .
    H H9B 0.0779 0.2925 0.5551 0.218 Uiso calc R 1 . .
    H H9C 0.0705 0.3090 0.6232 0.218 Uiso calc R 1 . .
    C C10 0.4545(5) 0.4695(3) 0.7655(2) 0.0890(16) Uani d . 1 . .
    H H10 0.4494 0.5173 0.7363 0.107 Uiso calc R 1 . .
    C C11 0.3828(7) 0.4963(6) 0.8163(4) 0.205(5) Uani d . 1 . .
    H H11A 0.3029 0.5062 0.8032 0.307 Uiso calc R 1 . .
    H H11B 0.4142 0.5500 0.8333 0.307 Uiso calc R 1 . .
    H H11C 0.3847 0.4500 0.8455 0.307 Uiso calc R 1 . .
    C C12 0.5830(6) 0.4609(5) 0.7853(3) 0.136(3) Uani d . 1 . .
    H H12A 0.6164 0.5190 0.7906 0.204 Uiso calc R 1 . .
    H H12B 0.6256 0.4293 0.7559 0.204 Uiso calc R 1 . .
    H H12C 0.5879 0.4289 0.8220 0.204 Uiso calc R 1 . .
    C C13 0.2279(4) 0.5113(3) 0.65150(15) 0.0518(10) Uani d . 1 . .
    H H13 0.1642 0.4836 0.6688 0.062 Uiso calc R 1 . .
    C C14 0.2094(3) 0.5947(2) 0.62079(15) 0.0494(9) Uani d . 1 . .
    C C15 0.3027(4) 0.6388(2) 0.59373(16) 0.0522(10) Uani d . 1 . .
    C C16 0.2787(4) 0.7172(3) 0.56345(17) 0.0627(11) Uani d . 1 . .
    C C17 0.1650(5) 0.7516(3) 0.55948(18) 0.0703(13) Uani d . 1 . .
    H H17 0.1500 0.8044 0.5393 0.084 Uiso calc R 1 . .
    C C18 0.0757(4) 0.7064(3) 0.58573(19) 0.0657(12) Uani d . 1 . .
    C C19 0.0958(4) 0.6301(3) 0.61582(17) 0.0579(10) Uani d . 1 . .
    H H19 0.0336 0.6010 0.6334 0.070 Uiso calc R 1 . .
    C C20 0.8777(5) 0.5253(3) 0.7251(2) 0.0784(14) Uani d . 1 . .
    H H20 0.8885 0.5804 0.7430 0.094 Uiso calc R 1 . .
    C C21 0.9117(4) 0.4493(4) 0.7540(2) 0.0772(14) Uani d . 1 . .
    H H21 0.9476 0.4540 0.7912 0.093 Uiso calc R 1 . .
    C C22 0.8946(4) 0.3656(3) 0.72966(18) 0.0672(12) Uani d . 1 . .
    C C23 0.8386(3) 0.3623(3) 0.67371(17) 0.0538(10) Uani d . 1 . .
    C C24 0.8085(3) 0.4385(3) 0.64220(17) 0.0542(10) Uani d . 1 . .
    C C25 0.8273(4) 0.5199(3) 0.66907(18) 0.0664(12) Uani d . 1 . .
    H H25 0.8057 0.5717 0.6492 0.080 Uiso calc R 1 . .
    C C26 0.7578(4) 0.4342(3) 0.57945(18) 0.0682(12) Uani d . 1 . .
    H H26 0.7622 0.3720 0.5668 0.082 Uiso calc R 1 . .
    C C27 0.6302(5) 0.4608(5) 0.5760(3) 0.135(3) Uani d . 1 . .
    H H27A 0.5876 0.4291 0.6055 0.202 Uiso calc R 1 . .
    H H27B 0.5980 0.4467 0.5376 0.202 Uiso calc R 1 . .
    H H27C 0.6235 0.5235 0.5828 0.202 Uiso calc R 1 . .
    C C28 0.8313(7) 0.4877(5) 0.5378(2) 0.123(2) Uani d . 1 . .
    H H28A 0.8103 0.4723 0.4978 0.185 Uiso calc R 1 . .
    H H28B 0.9132 0.4750 0.5451 0.185 Uiso calc R 1 . .
    H H28C 0.8172 0.5499 0.5439 0.185 Uiso calc R 1 . .
    C C29 0.9318(5) 0.2826(4) 0.7619(2) 0.0933(17) Uani d . 1 . .
    H H29 0.9285 0.2336 0.7334 0.112 Uiso calc R 1 . .
    C C30 0.8473(7) 0.2609(6) 0.8100(4) 0.168(4) Uani d . 1 . .
    H H30A 0.8482 0.3080 0.8386 0.253 Uiso calc R 1 . .
    H H30B 0.8707 0.2063 0.8288 0.253 Uiso calc R 1 . .
    H H30C 0.7693 0.2546 0.7933 0.253 Uiso calc R 1 . .
    C C31 1.0574(6) 0.2868(5) 0.7873(3) 0.129(2) Uani d . 1 . .
    H H31A 1.0612 0.3293 0.8188 0.193 Uiso calc R 1 . .
    H H31B 1.1101 0.3043 0.7569 0.193 Uiso calc R 1 . .
    H H31C 1.0800 0.2293 0.8021 0.193 Uiso calc R 1 . .
    C C32 0.7163(4) 0.2424(3) 0.64959(16) 0.0545(10) Uani d . 1 . .
    H H32 0.6581 0.2726 0.6696 0.065 Uiso calc R 1 . .
    C C33 0.6875(3) 0.1580(3) 0.62199(15) 0.0487(9) Uani d . 1 . .
    C C34 0.7715(3) 0.1114(3) 0.58969(17) 0.0523(10) Uani d . 1 . .
    C C35 0.7374(4) 0.0327(3) 0.56155(18) 0.0582(10) Uani d . 1 . .
    C C36 0.6244(4) 0.0016(3) 0.56471(18) 0.0599(11) Uani d . 1 . .
    H H36 0.6026 -0.0508 0.5456 0.072 Uiso calc R 1 . .
    C C37 0.5435(4) 0.0485(3) 0.59632(17) 0.0577(11) Uani d . 1 . .
    C C38 0.5731(3) 0.1258(3) 0.62503(16) 0.0535(10) Uani d . 1 . .
    H H38 0.5171 0.1564 0.6464 0.064 Uiso calc R 1 . .
loop_
    _atom_site_aniso_label
    _atom_site_aniso_U_11
    _atom_site_aniso_U_22
    _atom_site_aniso_U_33
    _atom_site_aniso_U_12
    _atom_site_aniso_U_13
    _atom_site_aniso_U_23
    Br1 0.1269(5) 0.0750(4) 0.0857(4) -0.0169(3) 0.0053(3) 0.0256(3)
    Br2 0.0774(4) 0.0823(4) 0.1261(5) 0.0228(3) -0.0081(3) -0.0355(3)
    Cl1 0.0945(9) 0.0948(10) 0.0926(9) 0.0458(8) -0.0318(7) -0.0111(7)
    Cl2 0.0632(7) 0.0844(8) 0.0938(9) -0.0237(6) -0.0056(6) 0.0003(7)
    O1 0.0665(18) 0.0584(18) 0.080(2) 0.0030(14) 0.0035(15) 0.0180(15)
    O2 0.0524(17) 0.0645(19) 0.084(2) -0.0023(14) -0.0048(14) -0.0114(15)
    N1 0.058(2) 0.049(2) 0.0534(19) 0.0039(16) -0.0065(15) 0.0063(15)
    N2 0.059(2) 0.055(2) 0.055(2) -0.0039(16) -0.0047(16) -0.0025(16)
    C1 0.071(3) 0.052(3) 0.071(3) 0.000(2) 0.011(2) 0.009(2)
    C2 0.092(3) 0.065(3) 0.067(3) 0.017(3) 0.011(3) 0.025(3)
    C3 0.093(3) 0.079(4) 0.053(3) 0.015(3) -0.008(2) 0.018(3)
    C4 0.073(3) 0.065(3) 0.048(2) 0.008(2) -0.007(2) 0.007(2)
    C5 0.050(2) 0.048(2) 0.051(2) 0.0043(18) 0.0009(17) 0.0100(19)
    C6 0.050(2) 0.054(2) 0.050(2) 0.0012(18) 0.0025(17) 0.006(2)
    C7 0.070(3) 0.058(3) 0.069(3) 0.002(2) -0.009(2) -0.004(2)
    C8 0.102(4) 0.190(7) 0.064(3) 0.030(4) 0.000(3) -0.010(4)
    C9 0.068(4) 0.263(10) 0.104(5) -0.039(5) -0.011(3) -0.006(5)
    C10 0.109(4) 0.084(4) 0.072(3) 0.007(3) -0.039(3) -0.003(3)
    C11 0.127(6) 0.229(10) 0.262(11) -0.018(6) 0.058(7) -0.171(9)
    C12 0.104(5) 0.158(7) 0.146(6) -0.026(4) 0.000(4) -0.046(5)
    C13 0.062(3) 0.053(2) 0.041(2) 0.000(2) 0.0007(18) 0.0027(18)
    C14 0.065(2) 0.045(2) 0.038(2) 0.0080(19) -0.0076(18) -0.0048(17)
    C15 0.072(3) 0.043(2) 0.041(2) 0.003(2) -0.0069(19) -0.0025(18)
    C16 0.094(3) 0.050(3) 0.044(2) -0.001(2) -0.007(2) 0.001(2)
    C17 0.109(4) 0.049(3) 0.052(3) 0.018(3) -0.023(3) 0.000(2)
    C18 0.083(3) 0.059(3) 0.054(3) 0.023(2) -0.022(2) -0.007(2)
    C19 0.062(2) 0.062(3) 0.049(2) 0.012(2) -0.0101(19) -0.008(2)
    C20 0.097(4) 0.075(3) 0.063(3) -0.025(3) 0.005(3) -0.022(3)
    C21 0.094(3) 0.087(4) 0.050(3) -0.013(3) -0.009(2) -0.013(3)
    C22 0.077(3) 0.072(3) 0.052(3) -0.008(2) -0.004(2) -0.007(2)
    C23 0.053(2) 0.057(3) 0.052(2) -0.0062(19) 0.0045(19) -0.011(2)
    C24 0.057(2) 0.056(3) 0.049(2) -0.0057(19) 0.0018(18) -0.009(2)
    C25 0.080(3) 0.059(3) 0.060(3) -0.007(2) 0.007(2) -0.007(2)
    C26 0.086(3) 0.060(3) 0.058(3) 0.002(2) -0.014(2) -0.009(2)
    C27 0.100(5) 0.185(8) 0.117(5) 0.036(5) -0.044(4) -0.016(5)
    C28 0.183(6) 0.135(5) 0.051(3) -0.051(5) -0.004(3) 0.000(3)
    C29 0.125(5) 0.091(4) 0.062(3) -0.005(3) -0.023(3) 0.004(3)
    C30 0.131(6) 0.188(8) 0.186(8) -0.012(6) 0.008(6) 0.109(7)
    C31 0.123(5) 0.164(7) 0.099(5) 0.027(5) -0.016(4) 0.031(4)
    C32 0.057(3) 0.061(3) 0.045(2) 0.002(2) -0.0028(18) 0.0005(19)
    C33 0.053(2) 0.052(2) 0.040(2) -0.0047(18) -0.0110(17) 0.0057(18)
    C34 0.050(2) 0.051(2) 0.055(2) 0.0019(19) -0.0112(18) 0.007(2)
    C35 0.062(3) 0.048(2) 0.064(3) 0.011(2) -0.015(2) 0.001(2)
    C36 0.070(3) 0.046(2) 0.063(3) 0.002(2) -0.017(2) 0.007(2)
    C37 0.059(2) 0.062(3) 0.051(2) -0.011(2) -0.011(2) 0.013(2)
    C38 0.056(2) 0.057(3) 0.047(2) -0.0009(19) -0.0038(18) 0.0064(19)
_geom_special_details
;
 All esds (except the esd in the dihedral angle between two l.s. planes)
 are estimated using the full covariance matrix.  The cell esds are taken
 into account individually in the estimation of esds in distances, angles
 and torsion angles; correlations between esds in cell parameters are only
 used when they are defined by crystal symmetry.  An approximate (isotropic)
 treatment of cell esds is used for estimating esds involving l.s. planes.
;
loop_
    _geom_bond_atom_site_label_1
    _geom_bond_atom_site_label_2
    _geom_bond_site_symmetry_2
    _geom_bond_distance
    _geom_bond_publ_flag
    Br1 C16 . 1.880(5) ?
    Br2 C35 . 1.878(4) ?
    Cl1 C18 . 1.748(5) ?
    Cl2 C37 . 1.751(4) ?
    O1 C15 . 1.339(5) ?
    O1 H1A . 0.8200 ?
    O2 C34 . 1.339(4) ?
    O2 H2A . 0.8200 ?
    N1 C13 . 1.273(5) ?
    N1 C5 . 1.427(5) ?
    N2 C32 . 1.276(5) ?
    N2 C23 . 1.434(5) ?
    C1 C2 . 1.377(6) ?
    C1 C6 . 1.389(5) ?
    C1 H1 . 0.9300 ?
    C2 C3 . 1.370(7) ?
    C2 H2 . 0.9300 ?
    C3 C4 . 1.380(6) ?
    C3 H3 . 0.9300 ?
    C4 C5 . 1.402(5) ?
    C4 C10 . 1.510(6) ?
    C5 C6 . 1.393(5) ?
    C6 C7 . 1.521(5) ?
    C7 C9 . 1.503(7) ?
    C7 C8 . 1.507(7) ?
    C7 H7 . 0.9800 ?
    C8 H8A . 0.9600 ?
    C8 H8B . 0.9600 ?
    C8 H8C . 0.9600 ?
    C9 H9A . 0.9600 ?
    C9 H9B . 0.9600 ?
    C9 H9C . 0.9600 ?
    C10 C11 . 1.482(8) ?
    C10 C12 . 1.522(8) ?
    C10 H10 . 0.9800 ?
    C11 H11A . 0.9600 ?
    C11 H11B . 0.9600 ?
    C11 H11C . 0.9600 ?
    C12 H12A . 0.9600 ?
    C12 H12B . 0.9600 ?
    C12 H12C . 0.9600 ?
    C13 C14 . 1.448(5) ?
    C13 H13 . 0.9300 ?
    C14 C19 . 1.398(5) ?
    C14 C15 . 1.403(5) ?
    C15 C16 . 1.388(5) ?
    C16 C17 . 1.392(6) ?
    C17 C18 . 1.369(6) ?
    C17 H17 . 0.9300 ?
    C18 C19 . 1.351(6) ?
    C19 H19 . 0.9300 ?
    C20 C21 . 1.368(7) ?
    C20 C25 . 1.382(6) ?
    C20 H20 . 0.9300 ?
    C21 C22 . 1.387(6) ?
    C21 H21 . 0.9300 ?
    C22 C23 . 1.406(5) ?
    C22 C29 . 1.503(7) ?
    C23 C24 . 1.390(5) ?
    C24 C25 . 1.381(6) ?
    C24 C26 . 1.523(5) ?
    C25 H25 . 0.9300 ?
    C26 C27 . 1.504(7) ?
    C26 C28 . 1.507(7) ?
    C26 H26 . 0.9800 ?
    C27 H27A . 0.9600 ?
    C27 H27B . 0.9600 ?
    C27 H27C . 0.9600 ?
    C28 H28A . 0.9600 ?
    C28 H28B . 0.9600 ?
    C28 H28C . 0.9600 ?
    C29 C30 . 1.505(8) ?
    C29 C31 . 1.527(8) ?
    C29 H29 . 0.9800 ?
    C30 H30A . 0.9600 ?
    C30 H30B . 0.9600 ?
    C30 H30C . 0.9600 ?
    C31 H31A . 0.9600 ?
    C31 H31B . 0.9600 ?
    C31 H31C . 0.9600 ?
    C32 C33 . 1.450(5) ?
    C32 H32 . 0.9300 ?
    C33 C38 . 1.390(5) ?
    C33 C34 . 1.404(5) ?
    C34 C35 . 1.395(5) ?
    C35 C36 . 1.371(6) ?
    C36 C37 . 1.373(6) ?
    C36 H36 . 0.9300 ?
    C37 C38 . 1.370(5) ?
    C38 H38 . 0.9300 ?
loop_
    _geom_angle_atom_site_label_1
    _geom_angle_atom_site_label_2
    _geom_angle_atom_site_label_3
    _geom_angle_site_symmetry_1
    _geom_angle_site_symmetry_3
    _geom_angle
    _geom_angle_publ_flag
    C15 O1 H1A . . 109.5 ?
    C34 O2 H2A . . 109.5 ?
    C13 N1 C5 . . 119.9(3) ?
    C32 N2 C23 . . 118.7(3) ?
    C2 C1 C6 . . 120.7(4) ?
    C2 C1 H1 . . 119.7 ?
    C6 C1 H1 . . 119.7 ?
    C3 C2 C1 . . 120.7(4) ?
    C3 C2 H2 . . 119.7 ?
    C1 C2 H2 . . 119.7 ?
    C2 C3 C4 . . 121.4(4) ?
    C2 C3 H3 . . 119.3 ?
    C4 C3 H3 . . 119.3 ?
    C3 C4 C5 . . 117.0(4) ?
    C3 C4 C10 . . 121.7(4) ?
    C5 C4 C10 . . 121.3(4) ?
    C6 C5 C4 . . 122.8(4) ?
    C6 C5 N1 . . 119.6(3) ?
    C4 C5 N1 . . 117.5(4) ?
    C1 C6 C5 . . 117.3(4) ?
    C1 C6 C7 . . 119.6(4) ?
    C5 C6 C7 . . 123.0(4) ?
    C9 C7 C8 . . 111.1(5) ?
    C9 C7 C6 . . 113.3(4) ?
    C8 C7 C6 . . 111.0(4) ?
    C9 C7 H7 . . 107.0 ?
    C8 C7 H7 . . 107.0 ?
    C6 C7 H7 . . 107.0 ?
    C7 C8 H8A . . 109.5 ?
    C7 C8 H8B . . 109.5 ?
    H8A C8 H8B . . 109.5 ?
    C7 C8 H8C . . 109.5 ?
    H8A C8 H8C . . 109.5 ?
    H8B C8 H8C . . 109.5 ?
    C7 C9 H9A . . 109.5 ?
    C7 C9 H9B . . 109.5 ?
    H9A C9 H9B . . 109.5 ?
    C7 C9 H9C . . 109.5 ?
    H9A C9 H9C . . 109.5 ?
    H9B C9 H9C . . 109.5 ?
    C11 C10 C4 . . 110.7(5) ?
    C11 C10 C12 . . 109.6(5) ?
    C4 C10 C12 . . 113.6(5) ?
    C11 C10 H10 . . 107.6 ?
    C4 C10 H10 . . 107.6 ?
    C12 C10 H10 . . 107.6 ?
    C10 C11 H11A . . 109.5 ?
    C10 C11 H11B . . 109.5 ?
    H11A C11 H11B . . 109.5 ?
    C10 C11 H11C . . 109.5 ?
    H11A C11 H11C . . 109.5 ?
    H11B C11 H11C . . 109.5 ?
    C10 C12 H12A . . 109.5 ?
    C10 C12 H12B . . 109.5 ?
    H12A C12 H12B . . 109.5 ?
    C10 C12 H12C . . 109.5 ?
    H12A C12 H12C . . 109.5 ?
    H12B C12 H12C . . 109.5 ?
    N1 C13 C14 . . 121.9(4) ?
    N1 C13 H13 . . 119.1 ?
    C14 C13 H13 . . 119.1 ?
    C19 C14 C15 . . 119.3(4) ?
    C19 C14 C13 . . 119.5(4) ?
    C15 C14 C13 . . 121.2(3) ?
    O1 C15 C16 . . 119.5(4) ?
    O1 C15 C14 . . 122.0(3) ?
    C16 C15 C14 . . 118.5(4) ?
    C15 C16 C17 . . 121.2(4) ?
    C15 C16 Br1 . . 118.4(3) ?
    C17 C16 Br1 . . 120.4(3) ?
    C18 C17 C16 . . 118.8(4) ?
    C18 C17 H17 . . 120.6 ?
    C16 C17 H17 . . 120.6 ?
    C19 C18 C17 . . 121.6(4) ?
    C19 C18 Cl1 . . 119.9(4) ?
    C17 C18 Cl1 . . 118.5(3) ?
    C18 C19 C14 . . 120.6(4) ?
    C18 C19 H19 . . 119.7 ?
    C14 C19 H19 . . 119.7 ?
    C21 C20 C25 . . 119.7(4) ?
    C21 C20 H20 . . 120.1 ?
    C25 C20 H20 . . 120.1 ?
    C20 C21 C22 . . 122.2(4) ?
    C20 C21 H21 . . 118.9 ?
    C22 C21 H21 . . 118.9 ?
    C21 C22 C23 . . 116.5(4) ?
    C21 C22 C29 . . 121.8(4) ?
    C23 C22 C29 . . 121.6(4) ?
    C24 C23 C22 . . 122.3(4) ?
    C24 C23 N2 . . 119.5(3) ?
    C22 C23 N2 . . 118.1(4) ?
    C25 C24 C23 . . 118.1(4) ?
    C25 C24 C26 . . 120.0(4) ?
    C23 C24 C26 . . 121.8(4) ?
    C24 C25 C20 . . 120.9(4) ?
    C24 C25 H25 . . 119.6 ?
    C20 C25 H25 . . 119.6 ?
    C27 C26 C28 . . 111.9(5) ?
    C27 C26 C24 . . 112.3(4) ?
    C28 C26 C24 . . 111.1(4) ?
    C27 C26 H26 . . 107.1 ?
    C28 C26 H26 . . 107.1 ?
    C24 C26 H26 . . 107.1 ?
    C26 C27 H27A . . 109.5 ?
    C26 C27 H27B . . 109.5 ?
    H27A C27 H27B . . 109.5 ?
    C26 C27 H27C . . 109.5 ?
    H27A C27 H27C . . 109.5 ?
    H27B C27 H27C . . 109.5 ?
    C26 C28 H28A . . 109.5 ?
    C26 C28 H28B . . 109.5 ?
    H28A C28 H28B . . 109.5 ?
    C26 C28 H28C . . 109.5 ?
    H28A C28 H28C . . 109.5 ?
    H28B C28 H28C . . 109.5 ?
    C22 C29 C30 . . 110.8(5) ?
    C22 C29 C31 . . 113.4(5) ?
    C30 C29 C31 . . 110.0(5) ?
    C22 C29 H29 . . 107.4 ?
    C30 C29 H29 . . 107.4 ?
    C31 C29 H29 . . 107.4 ?
    C29 C30 H30A . . 109.5 ?
    C29 C30 H30B . . 109.5 ?
    H30A C30 H30B . . 109.5 ?
    C29 C30 H30C . . 109.5 ?
    H30A C30 H30C . . 109.5 ?
    H30B C30 H30C . . 109.5 ?
    C29 C31 H31A . . 109.5 ?
    C29 C31 H31B . . 109.5 ?
    H31A C31 H31B . . 109.5 ?
    C29 C31 H31C . . 109.5 ?
    H31A C31 H31C . . 109.5 ?
    H31B C31 H31C . . 109.5 ?
    N2 C32 C33 . . 122.3(4) ?
    N2 C32 H32 . . 118.8 ?
    C33 C32 H32 . . 118.8 ?
    C38 C33 C34 . . 120.0(4) ?
    C38 C33 C32 . . 119.1(4) ?
    C34 C33 C32 . . 120.8(3) ?
    O2 C34 C35 . . 119.1(4) ?
    O2 C34 C33 . . 122.4(3) ?
    C35 C34 C33 . . 118.5(4) ?
    C36 C35 C34 . . 121.1(4) ?
    C36 C35 Br2 . . 120.3(3) ?
    C34 C35 Br2 . . 118.5(3) ?
    C35 C36 C37 . . 119.4(4) ?
    C35 C36 H36 . . 120.3 ?
    C37 C36 H36 . . 120.3 ?
    C38 C37 C36 . . 121.6(4) ?
    C38 C37 Cl2 . . 119.0(3) ?
    C36 C37 Cl2 . . 119.4(3) ?
    C37 C38 C33 . . 119.4(4) ?
    C37 C38 H38 . . 120.3 ?
    C33 C38 H38 . . 120.3 ?
loop_
    _geom_torsion_atom_site_label_1
    _geom_torsion_atom_site_label_2
    _geom_torsion_atom_site_label_3
    _geom_torsion_atom_site_label_4
    _geom_torsion_site_symmetry_1
    _geom_torsion_site_symmetry_2
    _geom_torsion_site_symmetry_3
    _geom_torsion_site_symmetry_4
    _geom_torsion
    _geom_torsion_publ_flag
    C6 C1 C2 C3 . . . . -1.5(7) ?
    C1 C2 C3 C4 . . . . 2.1(7) ?
    C2 C3 C4 C5 . . . . -0.1(7) ?
    C2 C3 C4 C10 . . . . 179.0(5) ?
    C3 C4 C5 C6 . . . . -2.6(6) ?
    C10 C4 C5 C6 . . . . 178.4(4) ?
    C3 C4 C5 N1 . . . . -179.0(4) ?
    C10 C4 C5 N1 . . . . 2.0(6) ?
    C13 N1 C5 C6 . . . . 71.3(5) ?
    C13 N1 C5 C4 . . . . -112.2(4) ?
    C2 C1 C6 C5 . . . . -1.0(6) ?
    C2 C1 C6 C7 . . . . 176.6(4) ?
    C4 C5 C6 C1 . . . . 3.1(6) ?
    N1 C5 C6 C1 . . . . 179.4(3) ?
    C4 C5 C6 C7 . . . . -174.4(4) ?
    N1 C5 C6 C7 . . . . 2.0(6) ?
    C1 C6 C7 C9 . . . . 60.1(6) ?
    C5 C6 C7 C9 . . . . -122.5(5) ?
    C1 C6 C7 C8 . . . . -65.7(6) ?
    C5 C6 C7 C8 . . . . 111.7(5) ?
    C3 C4 C10 C11 . . . . -74.4(7) ?
    C5 C4 C10 C11 . . . . 104.6(6) ?
    C3 C4 C10 C12 . . . . 49.4(7) ?
    C5 C4 C10 C12 . . . . -131.6(5) ?
    C5 N1 C13 C14 . . . . -176.3(3) ?
    N1 C13 C14 C19 . . . . 177.5(4) ?
    N1 C13 C14 C15 . . . . 0.3(5) ?
    C19 C14 C15 O1 . . . . -178.6(3) ?
    C13 C14 C15 O1 . . . . -1.4(5) ?
    C19 C14 C15 C16 . . . . 0.8(5) ?
    C13 C14 C15 C16 . . . . 178.1(3) ?
    O1 C15 C16 C17 . . . . 179.2(4) ?
    C14 C15 C16 C17 . . . . -0.3(6) ?
    O1 C15 C16 Br1 . . . . 0.3(5) ?
    C14 C15 C16 Br1 . . . . -179.2(3) ?
    C15 C16 C17 C18 . . . . -0.5(6) ?
    Br1 C16 C17 C18 . . . . 178.3(3) ?
    C16 C17 C18 C19 . . . . 0.8(6) ?
    C16 C17 C18 Cl1 . . . . 179.3(3) ?
    C17 C18 C19 C14 . . . . -0.3(6) ?
    Cl1 C18 C19 C14 . . . . -178.7(3) ?
    C15 C14 C19 C18 . . . . -0.5(6) ?
    C13 C14 C19 C18 . . . . -177.8(3) ?
    C25 C20 C21 C22 . . . . -1.8(8) ?
    C20 C21 C22 C23 . . . . -0.9(7) ?
    C20 C21 C22 C29 . . . . -179.7(5) ?
    C21 C22 C23 C24 . . . . 4.1(6) ?
    C29 C22 C23 C24 . . . . -177.0(4) ?
    C21 C22 C23 N2 . . . . -179.7(4) ?
    C29 C22 C23 N2 . . . . -0.9(6) ?
    C32 N2 C23 C24 . . . . -82.8(5) ?
    C32 N2 C23 C22 . . . . 100.9(4) ?
    C22 C23 C24 C25 . . . . -4.6(6) ?
    N2 C23 C24 C25 . . . . 179.3(3) ?
    C22 C23 C24 C26 . . . . 174.5(4) ?
    N2 C23 C24 C26 . . . . -1.7(6) ?
    C23 C24 C25 C20 . . . . 1.8(6) ?
    C26 C24 C25 C20 . . . . -177.3(4) ?
    C21 C20 C25 C24 . . . . 1.3(7) ?
    C25 C24 C26 C27 . . . . -70.8(6) ?
    C23 C24 C26 C27 . . . . 110.2(5) ?
    C25 C24 C26 C28 . . . . 55.4(6) ?
    C23 C24 C26 C28 . . . . -123.7(5) ?
    C21 C22 C29 C30 . . . . 75.9(7) ?
    C23 C22 C29 C30 . . . . -102.9(6) ?
    C21 C22 C29 C31 . . . . -48.4(7) ?
    C23 C22 C29 C31 . . . . 132.9(5) ?
    C23 N2 C32 C33 . . . . 177.4(3) ?
    N2 C32 C33 C38 . . . . -178.4(4) ?
    N2 C32 C33 C34 . . . . -2.0(6) ?
    C38 C33 C34 O2 . . . . 178.5(3) ?
    C32 C33 C34 O2 . . . . 2.2(5) ?
    C38 C33 C34 C35 . . . . -0.5(5) ?
    C32 C33 C34 C35 . . . . -176.8(3) ?
    O2 C34 C35 C36 . . . . -178.4(4) ?
    C33 C34 C35 C36 . . . . 0.6(6) ?
    O2 C34 C35 Br2 . . . . -0.3(5) ?
    C33 C34 C35 Br2 . . . . 178.7(3) ?
    C34 C35 C36 C37 . . . . -0.3(6) ?
    Br2 C35 C36 C37 . . . . -178.3(3) ?
    C35 C36 C37 C38 . . . . -0.2(6) ?
    C35 C36 C37 Cl2 . . . . 179.8(3) ?
    C36 C37 C38 C33 . . . . 0.3(6) ?
    Cl2 C37 C38 C33 . . . . -179.6(3) ?
    C34 C33 C38 C37 . . . . 0.0(5) ?
    C32 C33 C38 C37 . . . . 176.4(3) ?
loop_
    _geom_hbond_atom_site_label_D
    _geom_hbond_atom_site_label_H
    _geom_hbond_atom_site_label_A
    _geom_hbond_site_symmetry_A
    _geom_hbond_distance_DH
    _geom_hbond_distance_HA
    _geom_hbond_distance_DA
    _geom_hbond_angle_DHA
    O1 H1A N1 . 0.82 1.87 2.598(4) 147.0
    O2 H2A N2 . 0.82 1.88 2.610(4) 146.9
    C28 H28A Cg1 3_666 0.96 2.96 3.773(6) 143.9
    C16 Br1 Cg4 3_666 1.880 3.53 4.75(2) 120
