# Supplementary material for: 2-Bromo-4-chloro-6-[(2,6-diisopropyl­phen­yl)imino­meth­yl]phenol
Source: Acta Crystallogr Sect E Struct Rep Online. 2008 Nov 8;64(Pt 12):o2265. doi: 10.1107/S1600536808035071 (PMC2959941; doi:10.1107/S1600536808035071)
Supplement: Supplementary file 2 [file e-64-o2265-Isup2.hkl]

# 
# h,k,l, Fc-squared, Fo-squared, sigma(Fo-squared) and status flag 
# 
data_I
_shelx_title ' DPMP IN P2(1)/N' 
_shelx_refln_list_code          4 
_shelx_F_calc_maximum      570.07 
_exptl_crystal_F_000      1616.00 
_reflns_d_resolution_high  0.8409 
 
loop_ 
 _symmetry_equiv_pos_as_xyz 
 'x, y, z' 
 '-x+1/2, y+1/2, -z+1/2' 
 '-x, -y, -z' 
 'x-1/2, -y-1/2, z-1/2' 
 
_cell_length_a    11.3560 
_cell_length_b    15.0450 
_cell_length_c    22.6600 
_cell_angle_alpha  90.000 
_cell_angle_beta   91.360 
_cell_angle_gamma  90.000 
 
_shelx_F_squared_multiplier     1.000 
 
loop_ 
 _refln_index_h 
 _refln_index_k 
 _refln_index_l 
 _refln_F_squared_calc 
 _refln_F_squared_meas 
 _refln_F_squared_sigma 
 _refln_observed_status 
   2   0   0    12360.30    13310.51    415.81 o 
   4   0   0    94006.87    92971.62   2842.28 o 
   6   0   0     5555.82     5829.44    198.21 o 
   8   0   0      189.55      146.17     50.18 o 
  10   0   0       88.89      -60.21     70.76 o 
  12   0   0      149.15      207.15     94.70 o 
   1   1   0      175.69      139.58      4.96 o 
   2   1   0      258.22      209.77      8.94 o 
   3   1   0     2278.75     2218.53     37.18 o 
   4   1   0    16980.24    18430.02    284.71 o 
   5   1   0      165.52      232.81     12.58 o 
   6   1   0       30.45       59.04     20.77 o 
   7   1   0     4852.94     4337.67    113.84 o 
   8   1   0      690.36      661.86     19.89 o 
   9   1   0     1414.78     1395.10     66.97 o 
  10   1   0        5.83       77.29     44.98 o 
  11   1   0      219.06      191.89     59.87 o 
  12   1   0       47.89      108.21     62.91 o 
  13   1   0      136.73      377.25     78.33 o 
   1   2   0      492.48      486.17      6.70 o 
   2   2   0     4329.60     4382.40     48.40 o 
   3   2   0       69.55       60.24      4.79 o 
   4   2   0     2297.47     2505.42     34.20 o 
   5   2   0      967.92      996.28     16.81 o 
   6   2   0     5465.14     5190.72     68.21 o 
   7   2   0      277.32      283.74     14.54 o 
   8   2   0     1965.14     1857.36     38.73 o 
   9   2   0        5.07       33.75     15.43 o 
  10   2   0      710.28      793.42     34.34 o 
  11   2   0       18.00       58.86     24.75 o 
  12   2   0       19.24        9.63     49.83 o 
  13   2   0        1.49      -10.33     92.51 o 
   1   3   0     8167.15     8177.71     83.92 o 
   2   3   0     1396.36     1637.21     18.58 o 
   3   3   0     2457.18     2488.39     30.73 o 
   4   3   0     9855.33     9913.95    125.05 o 
   5   3   0      309.88      320.21     12.91 o 
   6   3   0       22.38       36.83      6.48 o 
   7   3   0     2041.79     1837.25     29.10 o 
   8   3   0     3435.84     3200.23     46.23 o 
   9   3   0     1336.23     1417.07     26.54 o 
  10   3   0      164.44      137.63     20.91 o 
  11   3   0        9.14       18.04     28.92 o 
  12   3   0        6.97       34.90     31.91 o 
  13   3   0      110.54      131.97     66.65 o 
   0   4   0   164388.34   157607.16   2391.97 o 
   1   4   0    20240.39    20263.51    218.52 o 
   2   4   0       17.98       39.49      6.44 o 
   3   4   0     6095.81     5712.47     63.29 o 
   4   4   0    16011.97    16147.97    186.47 o 
   5   4   0      965.47     1019.71     18.58 o 
   6   4   0        7.76       17.51      9.51 o 
   7   4   0     1133.46     1150.37     21.90 o 
   8   4   0        3.20       -2.58     14.77 o 
   9   4   0       65.52       63.99     20.65 o 
  10   4   0      125.34      103.13     22.69 o 
  11   4   0        6.33      -18.17     19.06 o 
  12   4   0        3.42       53.10     42.71 o 
  13   4   0        3.25      -12.32     28.64 o 
   1   5   0    10051.34     9432.46    134.48 o 
   2   5   0    18627.34    18455.15    230.59 o 
   3   5   0      440.36      457.79     12.36 o 
   4   5   0     3906.45     4412.64     50.43 o 
   5   5   0     6552.31     6534.37    102.81 o 
   6   5   0     1864.06     2019.98     29.38 o 
   7   5   0     1561.10     1507.15     27.36 o 
   8   5   0       26.93       -9.37     17.43 o 
   9   5   0     1113.41     1048.48     31.69 o 
  10   5   0       15.11      -29.38     19.59 o 
  11   5   0      277.88      250.55     19.99 o 
  12   5   0      231.00      217.12     24.26 o 
   0   6   0      120.38      143.83     12.25 o 
   1   6   0     1167.60     1258.37     20.49 o 
   2   6   0     1027.19     1014.47     18.33 o 
   3   6   0      819.86      763.28     17.76 o 
   4   6   0     1376.37     1482.31     25.32 o 
   5   6   0     3151.87     3337.43     46.96 o 
   6   6   0     1253.89     1297.13     32.79 o 
   7   6   0      704.62      640.13     17.96 o 
   8   6   0     1168.33     1103.65     33.23 o 
   9   6   0      542.95      523.21     24.99 o 
  10   6   0       14.50       35.42     40.89 o 
  11   6   0      146.96      194.10     21.93 o 
  12   6   0        7.02        4.18     25.54 o 
   1   7   0     3837.39     3905.73     53.98 o 
   2   7   0      992.41     1105.96     20.21 o 
   3   7   0     1099.71      925.69     20.78 o 
   4   7   0    11282.86    11664.23    137.76 o 
   5   7   0      557.70      542.18     15.03 o 
   6   7   0      710.28      690.48     18.62 o 
   7   7   0       35.19       26.44     13.24 o 
   8   7   0     2221.90     2193.80     42.61 o 
   9   7   0        1.80      -19.71     22.30 o 
  10   7   0       39.79       13.66     21.87 o 
  11   7   0       20.03       15.15     21.66 o 
  12   7   0       63.40       91.42     36.29 o 
   0   8   0    21291.42    23424.27    359.91 o 
   1   8   0     2235.37     1992.56     33.99 o 
   2   8   0      210.48      195.66     12.52 o 
   3   8   0     5296.59     5290.43     71.93 o 
   4   8   0     5479.36     5919.88     73.55 o 
   5   8   0     2336.01     2338.66     35.30 o 
   6   8   0      597.86      625.31     31.46 o 
   7   8   0      908.84      953.01     27.55 o 
   8   8   0       14.43      -12.27     19.87 o 
   9   8   0       60.83       41.48     21.69 o 
  10   8   0       45.43       36.13     22.57 o 
  11   8   0       29.02      -19.50     23.87 o 
  12   8   0        9.62       -1.65     23.33 o 
   1   9   0     3786.47     3707.54     54.17 o 
   2   9   0     1976.29     1918.87     31.41 o 
   3   9   0      987.78     1021.83     25.44 o 
   4   9   0       54.34       12.82     15.18 o 
   5   9   0     2166.50     2208.68     35.42 o 
   6   9   0      520.78      452.12     19.70 o 
   7   9   0      135.82      138.75     23.30 o 
   8   9   0      143.23      102.39     23.67 o 
   9   9   0      109.33      153.70     27.03 o 
  10   9   0      122.12       96.36     24.83 o 
  11   9   0      222.41      216.50     27.85 o 
   0  10   0      110.71      146.79     22.78 o 
   1  10   0      320.48      312.65     26.13 o 
   2  10   0        6.47      -21.48     14.32 o 
   3  10   0      355.60      326.33     18.27 o 
   4  10   0       50.78       41.29     18.57 o 
   5  10   0     1288.79     1370.51     31.43 o 
   6  10   0      458.52      482.32     19.88 o 
   7  10   0      418.33      401.03     27.36 o 
   8  10   0      357.43      327.97     27.61 o 
   9  10   0      254.48      245.00     28.51 o 
  10  10   0       84.81       50.38     28.03 o 
  11  10   0        5.08      -50.35     33.56 o 
   1  11   0     1111.55     1067.31     32.97 o 
   2  11   0      268.38      265.43     19.73 o 
   3  11   0        4.18       -4.19     19.24 o 
   4  11   0      602.13      564.87     23.39 o 
   5  11   0      970.37      927.39     22.67 o 
   6  11   0      720.21      702.99     25.61 o 
   7  11   0      123.25      142.90     33.30 o 
   8  11   0      288.43      297.43     36.45 o 
   9  11   0       16.81      -33.36     32.29 o 
  10  11   0       19.71       -4.19     33.73 o 
   0  12   0     1128.00     1129.07     44.04 o 
   1  12   0       21.77        5.30     20.71 o 
   2  12   0        2.24        9.80     22.19 o 
   3  12   0     2234.03     2249.46     56.73 o 
   4  12   0      270.65      275.75     25.31 o 
   5  12   0      141.27       86.65     32.41 o 
   6  12   0       50.51       37.84     25.65 o 
   7  12   0      469.71      583.03     40.35 o 
   8  12   0        3.07      -47.90     36.32 o 
   9  12   0       10.37      -13.28     41.38 o 
  10  12   0       26.84       16.11     37.72 o 
   1  13   0     2186.75     2301.10     50.97 o 
   2  13   0      228.03      212.52     27.02 o 
   3  13   0     1754.70     1791.66     45.89 o 
   4  13   0       22.24       38.57     26.58 o 
   5  13   0      117.41       92.97     27.96 o 
   6  13   0       57.85       50.66     51.67 o 
   7  13   0        8.49       10.81     39.49 o 
   8  13   0       43.97       19.13     41.98 o 
   9  13   0        0.34      -20.42     39.74 o 
   0  14   0       31.27       35.23     54.94 o 
   1  14   0        6.93       11.75     32.40 o 
   2  14   0       82.98       62.96     32.88 o 
   3  14   0       34.57        9.81     28.59 o 
   4  14   0       88.04       39.37     27.07 o 
   5  14   0       39.89       35.12     30.04 o 
   6  14   0      134.46      163.26     56.07 o 
   7  14   0        1.81       -0.78     47.91 o 
   8  14   0       54.50       30.37     43.67 o 
   1  15   0       55.23       68.53     37.59 o 
   2  15   0      140.58       54.31     34.97 o 
   3  15   0       36.92       33.65     36.05 o 
   4  15   0       94.80       21.57     32.08 o 
   5  15   0        1.57      -47.27     32.24 o 
   6  15   0       64.13       37.74     45.56 o 
   7  15   0       71.79       52.87     46.85 o 
   0  16   0      159.39      267.18     56.95 o 
   1  16   0      194.24      195.83     38.04 o 
   2  16   0       36.16       25.98     39.04 o 
   3  16   0       25.59       19.51     38.10 o 
   4  16   0      107.62       96.14     39.71 o 
   5  16   0       12.07       57.18     55.76 o 
   6  16   0      138.45       82.93    105.12 o 
   1  17   0      158.86      204.87     44.35 o 
   2  17   0      101.86      102.28     41.61 o 
   3  17   0       97.19       26.14     38.28 o 
   4  17   0        5.05       38.82     42.93 o 
 -13   0   1      278.55      438.24    110.91 o 
 -11   0   1      196.92      194.80     75.66 o 
  -9   0   1     2562.63     3149.19    140.37 o 
  -7   0   1     1722.40     1655.62     88.59 o 
  -5   0   1     6898.74     6486.46    214.00 o 
  -3   0   1     2489.97     2505.11     87.46 o 
   1   0   1     1127.06      800.18     36.27 o 
   3   0   1     7437.73     7415.58    235.46 o 
   5   0   1     2241.01     2354.48     92.77 o 
   7   0   1     7069.08     7037.44    240.61 o 
   9   0   1      790.60      855.06     75.42 o 
  11   0   1     1043.50      918.66     92.92 o 
  13   0   1       72.44       57.13    103.70 o 
 -13   1   1        8.13       -5.53    102.54 o 
 -12   1   1        5.90        3.49    137.79 o 
 -11   1   1       78.36      119.70     55.84 o 
 -10   1   1      996.28     1038.46    139.13 o 
  -9   1   1      198.56      267.96     73.47 o 
  -8   1   1     2247.44     2148.62     77.39 o 
  -7   1   1      761.83      653.49     40.67 o 
  -6   1   1     1056.26     1022.89     45.23 o 
  -5   1   1       15.46        6.52     33.71 o 
  -4   1   1    14899.63    15573.52    241.41 o 
  -3   1   1     7163.85     7075.60    111.16 o 
  -2   1   1    26309.89    28879.67    350.28 o 
  -1   1   1    10829.78    10123.40    118.55 o 
   0   1   1     9884.02        1.01      0.62 o 
   1   1   1    19025.74    17462.58    238.85 o 
   2   1   1     1694.83     1743.01     19.84 o 
   3   1   1     3883.11     3895.02     50.44 o 
   4   1   1     7174.75     6724.68     94.50 o 
   5   1   1     1122.18     1165.43     31.37 o 
   6   1   1       56.14       73.53      9.75 o 
   7   1   1     2998.15     2938.06     52.64 o 
   8   1   1      157.88      164.35     13.68 o 
   9   1   1      626.85      653.58     23.69 o 
  10   1   1       22.51       20.72     25.07 o 
  11   1   1      119.75      132.08     24.58 o 
  12   1   1        2.18       65.69     61.80 o 
  13   1   1       22.78       -6.82     73.14 o 
 -13   2   1      112.47      310.85    108.33 o 
 -12   2   1       12.71        0.75     32.03 o 
 -11   2   1       57.62       50.90     32.40 o 
 -10   2   1      418.07      448.15     36.67 o 
  -9   2   1      126.85      126.60     26.22 o 
  -8   2   1      287.17      278.56     17.79 o 
  -7   2   1     1262.44     1108.88     26.54 o 
  -6   2   1      443.96      552.79     25.55 o 
  -5   2   1     2641.42     2765.65     37.91 o 
  -4   2   1     2180.92     2637.20     35.82 o 
  -3   2   1    25354.81    24327.04    264.60 o 
  -2   2   1     6595.72     6971.36     71.92 o 
  -1   2   1      113.36      153.40      3.83 o 
   0   2   1     4129.22     4053.03     38.27 o 
   1   2   1     8653.19     8081.26     82.95 o 
   2   2   1     3612.33     3966.59     43.94 o 
   3   2   1    15975.44    16876.61    194.99 o 
   4   2   1       50.66       18.45      6.10 o 
   5   2   1      787.69     1188.44     19.47 o 
   6   2   1        5.90       12.66      7.57 o 
   7   2   1      489.31      471.56     22.68 o 
   8   2   1      625.96      695.31     16.85 o 
   9   2   1        0.53        3.51     11.43 o 
  10   2   1       70.67       72.57     25.11 o 
  11   2   1       28.93       23.00     49.04 o 
  12   2   1       71.01       87.65     50.00 o 
  13   2   1       28.73      175.09     71.14 o 
 -13   3   1       22.44       13.43     32.63 o 
 -12   3   1        6.63       -3.10     29.92 o 
 -11   3   1       31.17       31.52     54.42 o 
 -10   3   1       20.26        5.54     17.09 o 
  -9   3   1        0.14        3.01     13.16 o 
  -8   3   1      743.00      605.30     19.08 o 
  -7   3   1      168.77      206.81     10.58 o 
  -6   3   1      154.85      104.48      7.67 o 
  -5   3   1     7693.14     8032.53     94.43 o 
  -4   3   1     1175.32     1256.79     25.86 o 
  -3   3   1     1812.68     1729.37     24.66 o 
  -2   3   1     1373.54     1393.23     14.71 o 
  -1   3   1     2312.88     2332.79     25.41 o 
   0   3   1    14455.94    15051.98    162.53 o 
   1   3   1     2397.59     2518.63     28.95 o 
   2   3   1      309.42      250.26      7.17 o 
   3   3   1     2833.38     2671.94     32.99 o 
   4   3   1     3220.71     3312.67     43.28 o 
   5   3   1     4325.72     4997.83     56.53 o 
   6   3   1      389.91      387.80     11.10 o 
   7   3   1      256.92      238.21     11.95 o 
   8   3   1        1.68       -9.72     10.87 o 
   9   3   1       94.44      121.28     13.01 o 
  10   3   1      464.82      486.59     47.36 o 
  11   3   1       21.25        1.81     18.94 o 
  12   3   1       58.02       31.08     23.15 o 
  13   3   1       22.05       31.73     58.49 o 
 -13   4   1      156.47      186.64     29.25 o 
 -12   4   1       54.69       46.75     20.11 o 
 -11   4   1       11.63       -5.31     18.06 o 
 -10   4   1        0.93        4.37     16.88 o 
  -9   4   1     2167.55     2177.50     33.97 o 
  -8   4   1     1001.46      924.54     18.00 o 
  -7   4   1      377.68      321.56     11.99 o 
  -6   4   1      574.66      658.72     16.20 o 
  -5   4   1     1914.01     1948.89     27.37 o 
  -4   4   1     7775.63     7670.80    122.40 o 
  -3   4   1      109.51       87.63      5.62 o 
  -2   4   1       66.56       64.09      5.94 o 
  -1   4   1        5.44        3.77      5.11 o 
   0   4   1      324.03      310.06     15.32 o 
   1   4   1      349.79      329.97      7.89 o 
   2   4   1       61.51       68.81      6.70 o 
   3   4   1      731.99      700.71     14.16 o 
   4   4   1     3852.11     3845.78     50.89 o 
   5   4   1     2987.98     3024.94     45.35 o 
   6   4   1       36.87       29.83      9.85 o 
   7   4   1     2403.56     2252.13     34.21 o 
   8   4   1     1275.77     1312.14     27.76 o 
   9   4   1     2601.52     2509.63     48.87 o 
  10   4   1        3.11      -31.70     21.13 o 
  11   4   1      230.42      238.44     24.92 o 
  12   4   1      214.94      241.94     22.51 o 
  13   4   1       24.52       39.03     29.81 o 
 -12   5   1        0.58      -16.27     29.75 o 
 -11   5   1      306.38      314.75     50.44 o 
 -10   5   1       15.08       14.32     19.53 o 
  -9   5   1       76.67       58.55     32.73 o 
  -8   5   1      754.30      715.27     21.55 o 
  -7   5   1     1466.44     1417.68     35.09 o 
  -6   5   1       66.97      116.19     11.19 o 
  -5   5   1     4357.03     4547.89     59.92 o 
  -4   5   1    20542.77    21280.77    283.16 o 
  -3   5   1       12.75       14.74      7.19 o 
  -2   5   1      222.24      219.18      9.14 o 
  -1   5   1     6791.60     6804.27     75.50 o 
   0   5   1    21589.57    22236.64    240.19 o 
   1   5   1       68.46       33.35      6.40 o 
   2   5   1     5405.78     5760.00     74.67 o 
   3   5   1     5448.41     6000.46     71.93 o 
   4   5   1     4191.45     3840.82     51.59 o 
   5   5   1     4150.71     4402.19     54.05 o 
   6   5   1     1380.75     1384.38     29.23 o 
   7   5   1      588.24      616.37     16.99 o 
   8   5   1      130.57      149.79     15.50 o 
   9   5   1       43.16       54.64     19.18 o 
  10   5   1        0.60      -25.97     17.31 o 
  11   5   1        8.73       16.23     23.77 o 
  12   5   1        0.31       11.57     23.64 o 
 -12   6   1       33.28       22.69     22.05 o 
 -11   6   1       90.89       77.39     24.81 o 
 -10   6   1        2.10       -8.14     22.15 o 
  -9   6   1       23.67       30.99     20.83 o 
  -8   6   1       20.48       19.02     15.84 o 
  -7   6   1      389.18      362.64     15.42 o 
  -6   6   1      587.46      504.39     19.20 o 
  -5   6   1      146.72      128.33     12.87 o 
  -4   6   1      216.07      237.59     13.83 o 
  -3   6   1      898.14      925.77     18.08 o 
  -2   6   1    20991.00    20229.82    234.34 o 
  -1   6   1     2357.42     2204.32     30.47 o 
   0   6   1     6065.06     5906.34     66.87 o 
   1   6   1       35.14       24.07      7.14 o 
   2   6   1    11115.25    10657.78    135.51 o 
   3   6   1      420.15      292.61     10.33 o 
   4   6   1      245.38      342.38     12.81 o 
   5   6   1     3687.15     3933.97     59.40 o 
   6   6   1       42.26       50.94     12.60 o 
   7   6   1      867.65      920.27     22.71 o 
   8   6   1     1066.52     1068.28     33.43 o 
   9   6   1       77.40       71.57     21.24 o 
  10   6   1       58.87       37.26     19.69 o 
  11   6   1       77.69       30.47     27.37 o 
  12   6   1       66.63       54.00     26.19 o 
 -12   7   1       18.04      -22.15     23.52 o 
 -11   7   1       23.70       16.22     21.73 o 
 -10   7   1        7.20      -19.52     20.28 o 
  -9   7   1       20.85       41.08     19.08 o 
  -8   7   1      791.27      686.55     23.79 o 
  -7   7   1        7.41       -3.72     13.75 o 
  -6   7   1        9.82       -3.30     14.42 o 
  -5   7   1     2431.72     2364.94     36.83 o 
  -4   7   1      242.03      327.57     13.39 o 
  -3   7   1      104.79      114.03     12.10 o 
  -2   7   1      130.48      125.61     10.37 o 
  -1   7   1    13258.02    13618.90    172.48 o 
   0   7   1      319.39      301.55     10.84 o 
   1   7   1     5452.13     5337.81     71.29 o 
   2   7   1     2089.83     2172.60     34.13 o 
   3   7   1     1727.36     1559.52     27.54 o 
   4   7   1        2.52      -14.71      9.81 o 
   5   7   1     3101.77     3199.74     46.54 o 
   6   7   1       79.35       61.61     11.44 o 
   7   7   1      191.28      192.38     21.79 o 
   8   7   1        0.95      -28.06     18.71 o 
   9   7   1       14.73       26.96     23.65 o 
  10   7   1       16.00      -14.53     24.21 o 
  11   7   1        8.24        6.99     22.97 o 
  12   7   1        0.43       -8.20     28.55 o 
 -12   8   1      106.90      116.51     26.64 o 
 -11   8   1       94.92       89.80     24.50 o 
 -10   8   1       37.22       20.75     22.84 o 
  -9   8   1       71.98       73.89     21.75 o 
  -8   8   1      953.13      975.35     37.88 o 
  -7   8   1      141.87      133.79     20.38 o 
  -6   8   1       37.98       12.11      9.90 o 
  -5   8   1        0.18      -19.26     12.84 o 
  -4   8   1     2720.79     2592.55     37.62 o 
  -3   8   1       34.52        6.02     13.11 o 
  -2   8   1       87.85       72.07     11.47 o 
  -1   8   1        2.93      -16.28     10.85 o 
   0   8   1      185.78      170.85     11.67 o 
   1   8   1      145.27      128.15     11.80 o 
   2   8   1       14.44       21.20     11.51 o 
   3   8   1       15.09      -19.74     13.16 o 
   4   8   1     4409.90     4304.84     55.76 o 
   5   8   1      267.49      248.55     17.14 o 
   6   8   1        2.61      -19.14     12.79 o 
   7   8   1      388.86      366.51     19.75 o 
   8   8   1     1228.35     1179.81     33.40 o 
   9   8   1        5.79       15.44     21.64 o 
  10   8   1        6.43      -34.09     22.73 o 
  11   8   1      265.58      201.92     23.14 o 
  12   8   1      219.06      287.84     27.85 o 
 -11   9   1      108.95      111.27     27.32 o 
 -10   9   1        2.45       -6.81     24.95 o 
  -9   9   1       74.17       62.18     24.28 o 
  -8   9   1      633.65      635.57     27.30 o 
  -7   9   1       73.51       28.67     23.14 o 
  -6   9   1     1930.98     1916.01     35.73 o 
  -5   9   1     1355.87     1415.51     28.28 o 
  -4   9   1     1403.69     1457.57     28.02 o 
  -3   9   1      265.74      299.01     16.61 o 
  -2   9   1      407.87      411.97     17.96 o 
  -1   9   1     2501.63     2582.34     41.19 o 
   0   9   1     2232.22     2044.94     32.88 o 
   1   9   1       17.12       -2.45     11.68 o 
   2   9   1      832.01      767.79     19.75 o 
   3   9   1     1393.97     1567.46     31.17 o 
   4   9   1      730.89      662.80     18.99 o 
   5   9   1     1062.04     1099.33     27.95 o 
   6   9   1      544.91      543.46     20.77 o 
   7   9   1      281.24      229.45     23.94 o 
   8   9   1       86.31       98.62     23.38 o 
   9   9   1      157.55      115.37     24.17 o 
  10   9   1      132.80      103.40     25.60 o 
  11   9   1       78.19       71.07     24.26 o 
 -11  10   1       88.74       84.46     33.67 o 
 -10  10   1      137.50       79.45     28.03 o 
  -9  10   1        9.75      -38.68     25.78 o 
  -8  10   1       49.18       62.07     25.08 o 
  -7  10   1      176.20      197.13     25.50 o 
  -6  10   1       18.52       30.09     18.35 o 
  -5  10   1     1223.11     1232.53     25.33 o 
  -4  10   1        0.23        9.75     15.80 o 
  -3  10   1     1977.53     1888.97     36.00 o 
  -2  10   1     7861.56     7855.07    102.47 o 
  -1  10   1      310.53      321.53     16.81 o 
   0  10   1       36.97       52.57     18.28 o 
   1  10   1     5675.59     5767.86     79.99 o 
   2  10   1     3007.75     2934.61     47.46 o 
   3  10   1       53.66       28.44     16.27 o 
   4  10   1      271.00      313.17     16.68 o 
   5  10   1      179.65      162.49     15.48 o 
   6  10   1     1251.70     1240.74     38.31 o 
   7  10   1        0.23       -6.41     25.26 o 
   8  10   1      475.80      447.21     29.51 o 
   9  10   1      196.50      211.50     27.13 o 
  10  10   1        2.09      -43.67     29.12 o 
  11  10   1       31.54       17.88     29.94 o 
 -10  11   1       75.20       79.94     35.98 o 
  -9  11   1      176.95      204.92     34.64 o 
  -8  11   1      132.65       64.51     32.50 o 
  -7  11   1      388.05      394.70     35.00 o 
  -6  11   1       51.35       92.41     23.38 o 
  -5  11   1     2455.80     2495.07     37.73 o 
  -4  11   1       97.63      104.63     18.28 o 
  -3  11   1      344.43      289.76     20.27 o 
  -2  11   1       69.09       48.53     16.97 o 
  -1  11   1     1359.58     1201.48     28.94 o 
   0  11   1     2529.25     2467.41     43.09 o 
   1  11   1      100.29       73.88     16.64 o 
   2  11   1        5.03      -24.56     16.37 o 
   3  11   1       99.78       93.33     19.24 o 
   4  11   1        7.92       14.67     19.66 o 
   5  11   1     1627.03     1497.30     31.71 o 
   6  11   1      255.85      258.33     22.84 o 
   7  11   1       30.20       18.82     33.77 o 
   8  11   1        1.57       20.86     34.67 o 
   9  11   1      189.69      191.55     34.99 o 
  10  11   1       32.59      -22.94     34.88 o 
 -10  12   1        3.65       25.20     38.22 o 
  -9  12   1       13.98        0.09     36.13 o 
  -8  12   1      213.76      248.89     37.81 o 
  -7  12   1      130.92      153.75     42.49 o 
  -6  12   1        3.26       -1.51     28.50 o 
  -5  12   1       27.90       55.12     22.29 o 
  -4  12   1     1130.06     1092.32     30.73 o 
  -3  12   1       97.63      101.76     23.92 o 
  -2  12   1       70.32       54.90     23.65 o 
  -1  12   1       34.64       40.99     20.52 o 
   0  12   1       14.98       39.96     20.45 o 
   1  12   1       14.09      -17.08     20.08 o 
   2  12   1       15.83       39.59     22.59 o 
   3  12   1      261.80      213.70     24.93 o 
   4  12   1     1036.12     1045.94     33.30 o 
   5  12   1        1.77      -35.46     24.69 o 
   6  12   1      173.61      141.15     26.93 o 
   7  12   1       57.25       82.60     36.48 o 
   8  12   1      335.19      397.33     68.54 o 
   9  12   1        1.58        8.54     36.17 o 
  -9  13   1       15.74       17.32     39.37 o 
  -8  13   1        6.53       31.10     41.29 o 
  -7  13   1      107.30      126.50     38.67 o 
  -6  13   1      331.41      293.12     39.54 o 
  -5  13   1       38.18       35.85     25.14 o 
  -4  13   1      680.09      708.56     36.53 o 
  -3  13   1       27.85       46.59     27.19 o 
  -2  13   1       84.95       64.45     25.97 o 
  -1  13   1     3556.31     3611.70     65.84 o 
   0  13   1      279.25      237.94     29.35 o 
   1  13   1      234.29      313.04     27.40 o 
   2  13   1     1491.99     1435.47     40.92 o 
   3  13   1     2964.16     3159.36     61.36 o 
   4  13   1       10.63       12.99     33.38 o 
   5  13   1      327.10      275.70     27.99 o 
   6  13   1      469.34      453.91     41.80 o 
   7  13   1        7.99      -24.76     37.97 o 
   8  13   1       10.49      -61.99     41.33 o 
   9  13   1        2.51      -60.00     40.00 o 
  -8  14   1        0.01      -12.19     45.17 o 
  -7  14   1       56.25       -7.74     43.44 o 
  -6  14   1        7.31      -19.23     40.11 o 
  -5  14   1      139.40      124.61     34.00 o 
  -4  14   1        3.41      -37.37     24.91 o 
  -3  14   1      335.22      336.45     27.38 o 
  -2  14   1      978.64     1027.40     41.77 o 
  -1  14   1      574.58      579.78     34.89 o 
   0  14   1      254.70      292.31     35.03 o 
   1  14   1      282.04      394.60     35.58 o 
   2  14   1       46.56       52.11     31.00 o 
   3  14   1      222.45      261.90     30.84 o 
   4  14   1       51.92       46.39     29.07 o 
   5  14   1        2.66      -43.26     28.84 o 
   6  14   1       16.59       44.52     54.71 o 
   7  14   1       19.11      -27.57     42.51 o 
   8  14   1       24.44       32.96     54.29 o 
  -7  15   1       13.25      -11.57     54.59 o 
  -6  15   1        7.50      -50.55     44.69 o 
  -5  15   1       37.18        2.87     32.20 o 
  -4  15   1       17.36      -37.99     31.93 o 
  -3  15   1        3.37       -0.20     31.84 o 
  -2  15   1       85.65       13.35     35.46 o 
  -1  15   1      133.55      174.37     35.72 o 
   0  15   1      676.18      687.26     47.70 o 
   1  15   1        3.11       51.74     34.25 o 
   2  15   1       54.06       54.92     34.65 o 
   3  15   1        3.28      -37.95     34.06 o 
   4  15   1        9.88       43.66     36.19 o 
   5  15   1       63.00       49.69     36.56 o 
   6  15   1       33.45       65.72     43.11 o 
   7  15   1        4.40       24.35     47.79 o 
  -6  16   1       10.02       31.04     62.91 o 
  -5  16   1       39.67       33.36     60.75 o 
  -4  16   1        2.68      -58.79     39.19 o 
  -3  16   1        3.58      -50.43     35.01 o 
  -2  16   1       17.73      -48.22     33.93 o 
  -1  16   1        8.46       33.65     36.88 o 
   0  16   1       15.71      -24.78     36.60 o 
   1  16   1       12.63       30.03     39.13 o 
   2  16   1       14.50      -54.97     36.65 o 
   3  16   1       40.39       50.48     37.04 o 
   4  16   1       36.29      -17.20     46.20 o 
   5  16   1        4.90      -21.12     58.50 o 
   6  16   1       18.15       38.21     58.36 o 
  -4  17   1       10.78      -32.45     41.62 o 
  -3  17   1      103.60      173.67     39.16 o 
  -2  17   1       58.08        7.88     35.53 o 
  -1  17   1      194.21      167.58     44.33 o 
   0  17   1        1.06      -10.17     40.94 o 
   1  17   1       15.91      -46.51     41.97 o 
   2  17   1       55.79       59.57     42.01 o 
   3  17   1       96.85      183.05     41.57 o 
   4  17   1        3.88       -4.34     43.20 o 
 -12   0   2       48.97       66.39     81.57 o 
 -10   0   2       59.82      168.29     75.14 o 
  -8   0   2     1277.36     1289.83     85.47 o 
  -6   0   2       21.51       -2.32     38.86 o 
  -4   0   2     1776.11     1366.45     61.33 o 
  -2   0   2    60953.67    65508.98   1161.46 o 
   2   0   2     8671.13     9004.81    138.42 o 
   4   0   2    10620.38    10825.10    193.10 o 
   6   0   2      273.17      288.12     19.44 o 
   8   0   2      376.94      419.15     44.73 o 
  10   0   2     1354.43     1267.20     46.99 o 
  12   0   2      193.33      150.54     84.92 o 
 -13   1   2      174.02      377.94    196.34 o 
 -12   1   2       42.62        6.21     62.36 o 
 -11   1   2        6.48      -20.91     53.71 o 
 -10   1   2      150.73       95.87     63.43 o 
  -9   1   2      698.68      742.20     55.78 o 
  -8   1   2     1145.50     1140.06     56.52 o 
  -7   1   2     1373.11     1343.88     36.19 o 
  -6   1   2     4702.31     4632.46     76.57 o 
  -5   1   2      129.29      124.68      7.95 o 
  -4   1   2      995.29     1070.35     21.59 o 
  -3   1   2     5618.78     5928.64     75.75 o 
  -2   1   2   132259.16   139361.27   1436.19 o 
  -1   1   2     3560.67     3794.53     51.02 o 
   0   1   2      720.37      493.73      9.33 o 
   1   1   2     8970.52     9108.25     84.26 o 
   2   1   2     6297.54     6616.74     83.41 o 
   3   1   2    17136.63    19226.65    222.18 o 
   4   1   2     8965.51     8999.79    113.92 o 
   5   1   2     1887.60     2191.14     50.01 o 
   6   1   2      772.46      772.43     15.40 o 
   7   1   2     4843.89     4641.14     62.35 o 
   8   1   2       78.85       96.70     10.06 o 
   9   1   2      146.60      155.75     11.83 o 
  10   1   2       50.45       29.43     13.98 o 
  11   1   2      338.78      326.45     28.72 o 
  12   1   2       15.23       -8.77     27.27 o 
  13   1   2        4.76        6.18     74.24 o 
 -13   2   2        1.75       49.92    108.33 o 
 -12   2   2       42.42       36.08     24.29 o 
 -11   2   2       13.47       20.57     22.70 o 
 -10   2   2      599.86      677.18     32.35 o 
  -9   2   2      100.69      105.12     15.27 o 
  -8   2   2      206.25      214.66     15.25 o 
  -7   2   2      291.30      274.14     16.96 o 
  -6   2   2    14947.50    15036.69    189.72 o 
  -5   2   2       19.71       32.29      7.50 o 
  -4   2   2      569.94      579.15     11.47 o 
  -3   2   2      102.50       79.87      5.06 o 
  -2   2   2    10757.56    12078.49    107.24 o 
  -1   2   2      828.22      893.11      9.41 o 
   0   2   2        3.08       -4.06      2.71 o 
   1   2   2       59.52       68.41      3.31 o 
   2   2   2     4732.76     5138.20     50.65 o 
   3   2   2      120.48      111.88      7.77 o 
   4   2   2     3215.70     3418.98     39.18 o 
   5   2   2     1496.11     1632.43     25.87 o 
   6   2   2     2016.13     1789.92     25.50 o 
   7   2   2     1188.09     1160.50     21.89 o 
   8   2   2      584.84      598.47     16.76 o 
   9   2   2      361.57      385.61     14.48 o 
  10   2   2      944.22     1081.83     31.84 o 
  11   2   2      178.81      249.91     24.55 o 
  12   2   2       42.84      111.36     30.22 o 
  13   2   2        0.06       56.29     70.13 o 
 -13   3   2      125.55      151.50     33.31 o 
 -12   3   2       79.98       57.20     30.86 o 
 -11   3   2      103.77      132.84     28.98 o 
 -10   3   2       57.41       37.36     25.95 o 
  -9   3   2     1020.44      988.55     20.27 o 
  -8   3   2     1707.17     1617.35     28.88 o 
  -7   3   2       48.23       46.37      8.90 o 
  -6   3   2     1619.46     1690.76     21.87 o 
  -5   3   2       50.25       35.54     11.41 o 
  -4   3   2     4171.82     3951.32     44.65 o 
  -3   3   2      361.14      309.89      7.05 o 
  -2   3   2     9683.28    10532.31     97.40 o 
  -1   3   2    15590.79    16191.59    156.27 o 
   0   3   2     8373.97     9096.40     93.37 o 
   1   3   2     6540.04     7590.88     83.25 o 
   2   3   2       70.32      102.22      5.03 o 
   3   3   2    10441.41    11193.20    130.19 o 
   4   3   2     8406.93     8749.58    102.44 o 
   5   3   2     1558.48     1703.62     21.02 o 
   6   3   2      710.27      709.76     21.64 o 
   7   3   2     3790.49     3856.30     46.05 o 
   8   3   2     1955.21     1980.19     29.57 o 
   9   3   2      130.24       88.36     17.09 o 
  10   3   2      333.04      311.27     23.18 o 
  11   3   2      348.36      347.35     19.68 o 
  12   3   2        4.00      -12.58     24.76 o 
  13   3   2       35.84      113.41     50.42 o 
 -13   4   2        3.77       21.43     39.44 o 
 -12   4   2        5.38      -11.81     25.29 o 
 -11   4   2       32.53       14.37     18.53 o 
 -10   4   2      190.39      174.75     15.37 o 
  -9   4   2      256.67      200.08     12.10 o 
  -8   4   2      390.75      350.29     10.59 o 
  -7   4   2       51.87       33.16      9.15 o 
  -6   4   2      207.58      234.12      9.87 o 
  -5   4   2    16125.26    16359.60    177.44 o 
  -4   4   2    19988.26    20427.84    220.75 o 
  -3   4   2     5962.93     6475.58     76.48 o 
  -2   4   2     2329.71     2461.46     27.48 o 
  -1   4   2    27319.47    27740.70    281.40 o 
   0   4   2    25567.46    25144.79    270.86 o 
   1   4   2     5157.72     5477.34     65.30 o 
   2   4   2     3841.03     3890.99     51.48 o 
   3   4   2     1881.98     1969.44     28.41 o 
   4   4   2     3490.74     3492.48     43.21 o 
   5   4   2      879.47      937.64     20.06 o 
   6   4   2       87.44      104.32      9.17 o 
   7   4   2        6.82      -16.56     11.04 o 
   8   4   2        4.80       -9.42     11.37 o 
   9   4   2       84.82      106.62     21.25 o 
  10   4   2     1120.50      997.53     32.81 o 
  11   4   2       65.92       26.25     20.84 o 
  12   4   2      270.55      266.62     25.99 o 
  13   4   2       24.09       -3.12     30.40 o 
 -12   5   2        1.58      -18.39     22.41 o 
 -11   5   2       70.87      113.11     24.78 o 
 -10   5   2      232.79      198.40     20.96 o 
  -9   5   2     1936.99     1824.46     40.59 o 
  -8   5   2       29.33       13.00     14.22 o 
  -7   5   2      288.77      303.87     13.91 o 
  -6   5   2      881.85      790.22     16.04 o 
  -5   5   2     2015.24     1882.56     39.68 o 
  -4   5   2      119.05       58.89      8.96 o 
  -3   5   2     2626.26     2907.43     37.19 o 
  -2   5   2    26144.41    26341.07    267.66 o 
  -1   5   2        5.58       -1.14      6.32 o 
   0   5   2     3555.99     3860.40     44.68 o 
   1   5   2     4490.15     4963.73     60.26 o 
   2   5   2     7407.25     7559.23     96.87 o 
   3   5   2    15208.65    16127.91    187.69 o 
   4   5   2     3064.25     3248.76     49.11 o 
   5   5   2     2966.62     3169.87     48.52 o 
   6   5   2        8.81        9.18      9.84 o 
   7   5   2     4094.03     3811.19     56.19 o 
   8   5   2      393.48      376.77     17.88 o 
   9   5   2        1.10       35.28     24.34 o 
  10   5   2       12.14       -2.72     28.30 o 
  11   5   2      343.69      298.79     28.12 o 
  12   5   2      205.25      209.45     25.93 o 
 -12   6   2      100.88       98.24     20.79 o 
 -11   6   2      452.23      413.28     21.71 o 
 -10   6   2      263.04      292.69     19.45 o 
  -9   6   2     1173.89     1180.73     32.83 o 
  -8   6   2      347.39      278.31     17.79 o 
  -7   6   2     2121.35     2032.11     34.02 o 
  -6   6   2     3832.58     3851.06     54.33 o 
  -5   6   2      880.71      784.30     21.41 o 
  -4   6   2        0.99      -14.67     10.26 o 
  -3   6   2     1781.45     1667.63     23.44 o 
  -2   6   2     1083.77     1105.22     26.37 o 
  -1   6   2      332.96      361.66     13.95 o 
   0   6   2      151.53      209.40     10.05 o 
   1   6   2      539.18      556.69     14.11 o 
   2   6   2     1361.71     1386.80     24.36 o 
   3   6   2      314.21      304.54     10.94 o 
   4   6   2     2034.74     1952.39     32.93 o 
   5   6   2     4655.48     4640.34    125.62 o 
   6   6   2      234.50      238.89     11.47 o 
   7   6   2      537.77      576.26     17.52 o 
   8   6   2      471.98      456.25     23.56 o 
   9   6   2      301.94      318.30     20.86 o 
  10   6   2        1.78       18.19     23.55 o 
  11   6   2        3.83      -27.07     25.54 o 
  12   6   2        8.06       60.66     26.91 o 
 -12   7   2       55.79       64.65     23.74 o 
 -11   7   2        8.10        2.82     21.71 o 
 -10   7   2        9.07       -8.69     20.24 o 
  -9   7   2      228.92      205.46     22.73 o 
  -8   7   2     1514.14     1542.09     35.38 o 
  -7   7   2       98.02       53.66     14.51 o 
  -6   7   2      772.64      762.57     18.90 o 
  -5   7   2     1456.86     1426.62     26.79 o 
  -4   7   2     4189.38     4050.62     56.17 o 
  -3   7   2      299.30      288.34     11.49 o 
  -2   7   2      280.49      261.63     11.54 o 
  -1   7   2       59.15       12.51      9.61 o 
   0   7   2     3215.17     3397.89     41.70 o 
   1   7   2     7206.15     7554.70     98.48 o 
   2   7   2      279.57      263.06     21.71 o 
   3   7   2     1037.22     1015.74     20.33 o 
   4   7   2     4340.73     4038.64     51.79 o 
   5   7   2     3422.85     3519.74     50.27 o 
   6   7   2      643.77      641.52     20.40 o 
   7   7   2       59.70       16.54      7.75 o 
   8   7   2      575.85      646.83     35.88 o 
   9   7   2       40.09       26.87     28.65 o 
  10   7   2      177.65      165.12     22.84 o 
  11   7   2        1.34        8.49     27.51 o 
  12   7   2      124.95      223.70     30.79 o 
 -12   8   2       20.04       10.63     26.00 o 
 -11   8   2       31.06      -27.77     26.38 o 
 -10   8   2      108.67       72.69     26.31 o 
  -9   8   2      117.41      123.62     22.37 o 
  -8   8   2        1.31      -15.75     19.85 o 
  -7   8   2        0.27      -10.58     19.22 o 
  -6   8   2      244.58      226.70     17.67 o 
  -5   8   2     5247.63     5024.88     69.03 o 
  -4   8   2     3403.86     3347.41     45.81 o 
  -3   8   2     2162.57     2207.94     30.99 o 
  -2   8   2      253.29      263.26     13.36 o 
  -1   8   2    12558.40    12408.05    158.62 o 
   0   8   2     1730.51     1413.17     23.59 o 
   1   8   2     3038.22     2697.68     41.28 o 
   2   8   2     4733.87     5064.88     69.44 o 
   3   8   2     4429.65     4604.24     64.14 o 
   4   8   2      139.75      157.90     13.06 o 
   5   8   2     2017.63     1931.77     34.02 o 
   6   8   2      625.38      727.50     20.93 o 
   7   8   2       43.97       19.75     17.31 o 
   8   8   2       42.16       28.49     20.50 o 
   9   8   2        5.90       -9.83     22.00 o 
  10   8   2       21.24       -3.04     20.83 o 
  11   8   2       16.23       28.83     24.85 o 
  12   8   2        1.60       27.92     27.70 o 
 -11   9   2       90.81      109.91     29.10 o 
 -10   9   2      140.76      124.28     25.39 o 
  -9   9   2      142.94      134.65     26.31 o 
  -8   9   2      147.96      167.43     24.21 o 
  -7   9   2       18.29      -12.56     20.68 o 
  -6   9   2       40.39       22.97     16.41 o 
  -5   9   2      701.03      734.18     21.44 o 
  -4   9   2        5.55      -12.72     13.89 o 
  -3   9   2     1632.78     1643.66     33.07 o 
  -2   9   2     3066.00     3004.32     42.72 o 
  -1   9   2     1592.87     1686.44     55.33 o 
   0   9   2       26.58       12.33     13.30 o 
   1   9   2     1785.23     1782.69     33.28 o 
   2   9   2     2796.89     2834.24     44.61 o 
   3   9   2       81.46       87.29     15.31 o 
   4   9   2      367.89      311.96     15.62 o 
   5   9   2     3051.98     3097.46     48.46 o 
   6   9   2       16.28       11.28     16.82 o 
   7   9   2        6.93       19.55     22.26 o 
   8   9   2      777.35      732.71     30.65 o 
   9   9   2       30.24      -13.57     31.11 o 
  10   9   2        0.13       -9.05     22.92 o 
  11   9   2      228.28      204.11     38.68 o 
 -11  10   2      125.79      142.54     34.29 o 
 -10  10   2       20.02        7.57     31.56 o 
  -9  10   2      266.58      293.53     28.04 o 
  -8  10   2      343.77      339.59     26.93 o 
  -7  10   2      593.52      601.51     30.32 o 
  -6  10   2        0.12        2.29     20.66 o 
  -5  10   2      483.75      515.07     37.18 o 
  -4  10   2       81.32       59.77     16.26 o 
  -3  10   2      380.17      366.97     18.01 o 
  -2  10   2        1.83      -22.76     15.17 o 
  -1  10   2       34.04       32.84     14.96 o 
   0  10   2      147.16      190.28     17.56 o 
   1  10   2       36.14       18.09     13.47 o 
   2  10   2        2.21      -23.91     15.94 o 
   3  10   2      208.59      196.70     17.40 o 
   4  10   2        8.41       -7.79     14.75 o 
   5  10   2     1952.80     1946.89     38.08 o 
   6  10   2      163.94      179.31     25.34 o 
   7  10   2      530.64      505.92     28.90 o 
   8  10   2       65.31       75.56     26.47 o 
   9  10   2      421.38      434.63     29.28 o 
  10  10   2       85.10       57.83     29.31 o 
  11  10   2        8.18      -11.12     30.36 o 
 -10  11   2       52.68       10.81     34.43 o 
  -9  11   2      136.76      105.86     34.20 o 
  -8  11   2      159.20      165.65     34.04 o 
  -7  11   2      120.52      141.23     34.62 o 
  -6  11   2      259.44      279.91     24.75 o 
  -5  11   2      518.23      545.85     34.32 o 
  -4  11   2      257.25      203.24     19.17 o 
  -3  11   2     1495.03     1621.30     33.68 o 
  -2  11   2      861.33      887.76     23.47 o 
  -1  11   2       51.85       -6.20     16.46 o 
   0  11   2       46.44       82.85     18.44 o 
   1  11   2      118.97      121.85     17.19 o 
   2  11   2     1950.78     1953.67     39.19 o 
   3  11   2       70.08       52.16     19.01 o 
   4  11   2      673.95      602.73     20.98 o 
   5  11   2     1023.08      975.08     38.06 o 
   6  11   2      347.79      373.43     25.83 o 
   7  11   2       76.46       82.87     33.67 o 
   8  11   2      123.34      145.87     35.93 o 
   9  11   2       69.56      105.27     34.34 o 
  10  11   2        1.07       46.32     32.10 o 
  -9  12   2       97.41       93.88     36.14 o 
  -8  12   2        9.25      -28.77     33.74 o 
  -7  12   2        3.50      -25.12     34.10 o 
  -6  12   2      144.33      164.77     29.55 o 
  -5  12   2     5428.47     5505.11     88.60 o 
  -4  12   2     1492.25     1464.98     36.71 o 
  -3  12   2     5236.68     5278.60     77.66 o 
  -2  12   2      642.93      587.57     27.94 o 
  -1  12   2     3217.09     3309.52     62.71 o 
   0  12   2       49.88       54.57     19.77 o 
   1  12   2     2181.68     2032.14     41.30 o 
   2  12   2      116.63       72.92     22.89 o 
   3  12   2     1579.11     1638.06     42.80 o 
   4  12   2     1460.54     1543.15     36.95 o 
   5  12   2      266.33      239.86     26.44 o 
   6  12   2      102.75      106.07     29.59 o 
   7  12   2      180.31      212.61     37.80 o 
   8  12   2       95.27       87.76     38.77 o 
   9  12   2      150.59      160.22     36.76 o 
  -9  13   2       43.44       19.32     38.67 o 
  -8  13   2        6.76      -19.20     37.47 o 
  -7  13   2       78.12      137.11     40.39 o 
  -6  13   2        1.97       73.50     38.06 o 
  -5  13   2      340.21      363.52     33.80 o 
  -4  13   2        0.59      -36.33     31.37 o 
  -3  13   2      647.77      680.49     29.40 o 
  -2  13   2       30.59       -2.02     25.84 o 
  -1  13   2       79.78       67.82     25.00 o 
   0  13   2       13.75        0.88     28.61 o 
   1  13   2     1695.92     1846.00     49.87 o 
   2  13   2       25.80       31.48     25.37 o 
   3  13   2        2.55       -7.55     28.00 o 
   4  13   2       15.60      -19.44     33.21 o 
   5  13   2      119.11      107.26     27.90 o 
   6  13   2       10.31      -14.25     37.01 o 
   7  13   2        0.14      -33.43     39.63 o 
   8  13   2      240.05      261.01     42.80 o 
   9  13   2       55.21       38.34     37.52 o 
  -8  14   2       87.50       27.18     42.77 o 
  -7  14   2       56.46       36.49     42.07 o 
  -6  14   2      153.56       99.16     44.04 o 
  -5  14   2      175.01      190.78     41.31 o 
  -4  14   2        0.40       -4.35     26.45 o 
  -3  14   2       52.29       73.71     26.16 o 
  -2  14   2       33.17       58.56     29.26 o 
  -1  14   2        1.41        4.49     32.42 o 
   0  14   2        0.41       -4.91     30.46 o 
   1  14   2        0.78      -15.64     31.03 o 
   2  14   2       66.91       74.94     32.28 o 
   3  14   2       12.53       -3.80     34.32 o 
   4  14   2       83.83       48.68     33.43 o 
   5  14   2      103.40       70.24     33.98 o 
   6  14   2      100.97      104.49     42.49 o 
   7  14   2        0.79      -63.64     42.43 o 
   8  14   2        0.21      -43.60     42.87 o 
  -7  15   2       31.86       -7.15     46.43 o 
  -6  15   2      113.40       57.75     44.56 o 
  -5  15   2       49.04       41.17     43.55 o 
  -4  15   2       38.99       22.57     32.36 o 
  -3  15   2       12.23      -47.18     31.80 o 
  -2  15   2        6.79      -23.65     31.79 o 
  -1  15   2       56.43       -7.12     30.15 o 
   0  15   2       50.97       42.56     35.54 o 
   1  15   2       55.53       87.67     35.99 o 
   2  15   2      413.59      428.25     46.69 o 
   3  15   2      333.32      366.03     38.73 o 
   4  15   2      278.65      234.45     37.63 o 
   5  15   2       60.78       37.74     43.36 o 
   6  15   2       10.00       -2.93     46.58 o 
   7  15   2      141.25       64.15     46.64 o 
  -5  16   2        9.14       19.70     60.33 o 
  -4  16   2       68.78       69.19     39.87 o 
  -3  16   2       50.77      -22.87     35.30 o 
  -2  16   2       99.59       49.90     34.58 o 
  -1  16   2       51.69       20.98     35.05 o 
   0  16   2      229.27      286.36     41.30 o 
   1  16   2      152.09       93.57     38.80 o 
   2  16   2        3.30       34.39     39.16 o 
   3  16   2       96.75      138.73     38.77 o 
   4  16   2       89.80       66.79     45.29 o 
   5  16   2       14.45       85.22     53.93 o 
  -4  17   2        6.37      -46.44     56.25 o 
  -3  17   2       68.05       22.50     38.45 o 
  -2  17   2       93.18       53.41     37.91 o 
  -1  17   2       13.63      -23.35     37.41 o 
   0  17   2       14.19       32.04     37.31 o 
   1  17   2      211.55      261.99     40.20 o 
   2  17   2       82.23       97.82     42.54 o 
   3  17   2       83.95       32.08     41.32 o 
   4  17   2       26.97       53.12     51.68 o 
 -13   0   3      304.35      451.63    101.65 o 
 -11   0   3       23.93       14.67     81.57 o 
  -9   0   3     5251.77     5282.02    204.44 o 
  -7   0   3       21.65       27.02     46.83 o 
  -5   0   3     4342.55     4083.60     76.03 o 
  -3   0   3      653.15      693.89     18.51 o 
  -1   0   3       38.43       48.64     12.35 o 
   1   0   3      287.59      277.36      6.83 o 
   3   0   3    12781.18    12969.64    288.20 o 
   5   0   3     4236.01     4094.22    103.19 o 
   7   0   3    11467.18    11129.85    268.67 o 
   9   0   3        3.05       -9.25     17.28 o 
  11   0   3      784.27      817.42     50.83 o 
  13   0   3       10.87       28.82    103.96 o 
 -13   1   3        1.25       14.29     75.52 o 
 -12   1   3       17.56       18.31     61.73 o 
 -11   1   3       29.86      -11.85     54.17 o 
 -10   1   3      960.72     1008.98     64.78 o 
  -9   1   3      678.86      580.80     27.19 o 
  -8   1   3      317.39      304.59     16.46 o 
  -7   1   3      712.30      642.55     24.56 o 
  -6   1   3    16105.08    16588.14    257.17 o 
  -5   1   3     1107.19     1163.59     19.67 o 
  -4   1   3    10680.20    10769.69    135.98 o 
  -3   1   3      290.69      240.04      6.28 o 
  -2   1   3    60866.23    65075.00    629.56 o 
  -1   1   3       75.71       58.28      3.89 o 
   0   1   3    36429.23    38142.33    347.95 o 
   1   1   3     2833.45     3278.42     32.72 o 
   2   1   3       44.30       76.04      4.27 o 
   3   1   3    11360.15    12769.10    159.72 o 
   4   1   3      929.56      931.77     14.61 o 
   5   1   3      547.79      545.75     13.28 o 
   6   1   3      349.71      357.11     15.69 o 
   7   1   3     2695.95     2878.51     42.25 o 
   8   1   3       86.80       95.33     11.37 o 
   9   1   3     1432.68     1350.90     29.10 o 
  10   1   3      171.81      177.40     19.92 o 
  11   1   3       29.14       54.25     20.98 o 
  12   1   3      108.11      180.69     36.18 o 
  13   1   3       14.33       93.14     57.25 o 
 -13   2   3      100.04       76.17     96.50 o 
 -12   2   3        8.89       26.03     26.21 o 
 -11   2   3       88.77      112.16     89.93 o 
 -10   2   3       99.61       64.75     22.87 o 
  -9   2   3     1505.39     1476.62     35.45 o 
  -8   2   3      277.64      247.71     20.24 o 
  -7   2   3      938.65      971.69     18.58 o 
  -6   2   3      228.47      285.43     12.53 o 
  -5   2   3     2035.85     2170.79     30.61 o 
  -4   2   3     2282.27     2494.42     27.34 o 
  -3   2   3      158.16      140.46      7.62 o 
  -2   2   3     3843.03     3977.29     33.45 o 
  -1   2   3      141.37      205.90      4.27 o 
   0   2   3    29901.97    30143.23    324.54 o 
   1   2   3    37929.70    40530.83    390.50 o 
   2   2   3     1339.56     1254.24     14.32 o 
   3   2   3    15374.25    17086.29    197.14 o 
   4   2   3       77.69       86.01      6.02 o 
   5   2   3     8747.62     8910.22    105.13 o 
   6   2   3     5783.77     6300.80     76.12 o 
   7   2   3     2382.63     2414.55     38.07 o 
   8   2   3       54.07       38.79     11.66 o 
   9   2   3      175.10      166.55     14.09 o 
  10   2   3      475.09      460.82     23.61 o 
  11   2   3        1.10       12.38     21.81 o 
  12   2   3       13.63       24.61     18.90 o 
  13   2   3       19.85       68.10     25.88 o 
 -13   3   3        7.12      -14.31     23.08 o 
 -12   3   3        1.81       59.41     31.91 o 
 -11   3   3        5.44      -74.14     58.80 o 
 -10   3   3      357.33      385.45     25.22 o 
  -9   3   3       28.52       10.51     10.94 o 
  -8   3   3       32.74        7.84     12.16 o 
  -7   3   3      148.83      136.64      8.41 o 
  -6   3   3     3753.15     3596.38     39.40 o 
  -5   3   3     1083.88      971.72     17.39 o 
  -4   3   3     1299.08     1646.55     19.50 o 
  -3   3   3     2384.98     2154.94     23.14 o 
  -2   3   3     6097.63     6679.79     59.85 o 
  -1   3   3     7531.05     8122.56     88.82 o 
   0   3   3     1934.02     1893.47     24.45 o 
   1   3   3    14109.08    15100.29    163.78 o 
   2   3   3     2874.21     2646.68     30.93 o 
   3   3   3    11597.48    12244.29    125.44 o 
   4   3   3     1347.62     1360.69     23.64 o 
   5   3   3       97.18       91.14      7.31 o 
   6   3   3     3260.08     3320.82     43.25 o 
   7   3   3     1673.11     1717.61     31.15 o 
   8   3   3      113.65       74.79     12.08 o 
   9   3   3      400.05      347.06     19.03 o 
  10   3   3     1285.24     1216.42     30.49 o 
  11   3   3        5.24       -2.47     21.55 o 
  12   3   3       56.08       78.55     22.12 o 
  13   3   3       24.22       49.61     27.82 o 
 -13   4   3      117.60      167.67     28.06 o 
 -12   4   3        8.72       35.69     19.53 o 
 -11   4   3        3.68       17.40     15.75 o 
 -10   4   3       53.11       83.48     16.66 o 
  -9   4   3      620.72      605.28     15.85 o 
  -8   4   3      580.17      565.24     14.32 o 
  -7   4   3       88.32       99.24      9.95 o 
  -6   4   3      690.40      629.21     13.52 o 
  -5   4   3      789.89      779.38     22.66 o 
  -4   4   3     4411.48     4680.54     50.28 o 
  -3   4   3     1335.08     1279.01     17.72 o 
  -2   4   3      148.93      130.09      6.48 o 
  -1   4   3        3.90       -1.44      3.54 o 
   0   4   3      321.82      324.19      7.41 o 
   1   4   3      802.71      813.45     12.76 o 
   2   4   3     1016.30     1128.57     19.14 o 
   3   4   3     4915.95     5099.99     66.60 o 
   4   4   3     1510.70     1381.91     27.54 o 
   5   4   3     2239.21     2098.10     26.67 o 
   6   4   3      751.78      730.85     14.14 o 
   7   4   3     6593.94     6428.78     79.31 o 
   8   4   3     1206.79     1256.31     28.63 o 
   9   4   3       22.14       24.29     17.72 o 
  10   4   3        3.61        2.91     24.16 o 
  11   4   3      405.94      447.72     25.12 o 
  12   4   3      104.33       89.94     24.22 o 
  13   4   3       17.51        9.71     26.93 o 
 -12   5   3       13.45       16.61     17.85 o 
 -11   5   3      192.92      187.31     17.24 o 
 -10   5   3       13.67       29.66     19.87 o 
  -9   5   3      114.34      113.86     15.12 o 
  -8   5   3      665.04      615.95     16.11 o 
  -7   5   3      873.38      874.64     17.86 o 
  -6   5   3      878.68     1035.52     18.40 o 
  -5   5   3      444.71      372.08     15.55 o 
  -4   5   3    14421.52    14727.36    160.57 o 
  -3   5   3     7293.50     7413.21     87.91 o 
  -2   5   3     6455.31     6436.05     71.95 o 
  -1   5   3     1623.61     1846.15     22.64 o 
   0   5   3     5491.06     5117.31     54.74 o 
   1   5   3     4885.54     5295.46     64.24 o 
   2   5   3     1708.71     1724.77     24.89 o 
   3   5   3     2004.18     2187.49     32.59 o 
   4   5   3     1003.10     1201.27     24.18 o 
   5   5   3      770.69      686.23     18.87 o 
   6   5   3       97.17      143.12     11.66 o 
   7   5   3     1130.10     1116.73     22.85 o 
   8   5   3        6.86       22.42     14.57 o 
   9   5   3      768.09      754.41     27.93 o 
  10   5   3      260.77      232.93     23.20 o 
  11   5   3       12.21      -35.16     23.44 o 
  12   5   3       12.16        1.48     25.31 o 
 -12   6   3       20.50       53.22     21.16 o 
 -11   6   3        6.20      -24.89     19.38 o 
 -10   6   3        1.28       -5.48     20.59 o 
  -9   6   3       36.53       91.76     17.47 o 
  -8   6   3      593.99      596.98     20.78 o 
  -7   6   3       42.99       11.62     13.49 o 
  -6   6   3     1370.03     1375.40     27.12 o 
  -5   6   3      223.34      260.11     13.86 o 
  -4   6   3     3759.97     3704.61     51.16 o 
  -3   6   3     1240.27     1098.68     19.67 o 
  -2   6   3    10005.41     9871.95    102.83 o 
  -1   6   3     2905.04     2988.24     49.56 o 
   0   6   3    12695.22    13506.09    147.86 o 
   1   6   3     2097.77     2117.81     30.10 o 
   2   6   3    31120.58    31857.34    368.25 o 
   3   6   3     1109.42      907.33     18.32 o 
   4   6   3     3972.93     4013.02     60.52 o 
   5   6   3     2971.14     2887.03     46.18 o 
   6   6   3     3865.25     4075.19     64.12 o 
   7   6   3      136.83       89.40     13.80 o 
   8   6   3       53.02       56.74     18.09 o 
   9   6   3       64.64       -8.58     22.58 o 
  10   6   3       78.49       47.30     24.01 o 
  11   6   3       59.36       34.04     36.66 o 
  12   6   3       43.64       42.61     35.51 o 
 -12   7   3       33.49       13.84     23.71 o 
 -11   7   3      164.84      153.98     23.01 o 
 -10   7   3      691.49      704.35     26.05 o 
  -9   7   3      472.51      471.66     22.51 o 
  -8   7   3      311.27      287.36     20.30 o 
  -7   7   3      576.08      500.82     17.89 o 
  -6   7   3     2084.30     2108.62     32.47 o 
  -5   7   3     2337.28     2276.14     36.29 o 
  -4   7   3      415.39      385.75     15.16 o 
  -3   7   3       38.33       37.54     10.51 o 
  -2   7   3     1208.23     1098.06     19.76 o 
  -1   7   3     2219.10     2060.48     47.15 o 
   0   7   3      220.86      196.04     10.59 o 
   1   7   3      325.93      222.40     13.35 o 
   2   7   3      282.08      215.65     19.02 o 
   3   7   3     6564.95     6564.76     80.38 o 
   4   7   3        1.42        6.17     12.27 o 
   5   7   3     1025.45     1006.33     23.81 o 
   6   7   3       98.91       89.86     18.29 o 
   7   7   3       79.88        5.95     24.65 o 
   8   7   3       15.41        0.05     20.04 o 
   9   7   3       16.96        3.95     21.53 o 
  10   7   3      107.92       86.83     26.54 o 
  11   7   3      146.83      143.80     28.87 o 
  12   7   3       15.45        2.73     30.04 o 
 -12   8   3        9.96        6.22     25.27 o 
 -11   8   3        3.81      -17.80     25.94 o 
 -10   8   3       26.80       -8.49     30.96 o 
  -9   8   3       53.09      107.46     22.18 o 
  -8   8   3      779.15      762.19     26.51 o 
  -7   8   3       60.50       66.59     19.25 o 
  -6   8   3       34.16        4.26     13.02 o 
  -5   8   3       67.62       38.85     14.64 o 
  -4   8   3     1964.21     1941.80     33.85 o 
  -3   8   3      171.06      130.77     12.06 o 
  -2   8   3      143.19      154.74     11.90 o 
  -1   8   3       78.01       34.40     11.65 o 
   0   8   3      466.48      427.26     13.94 o 
   1   8   3       16.10        7.13      8.34 o 
   2   8   3      451.59      520.48     20.00 o 
   3   8   3      119.50       75.63     14.19 o 
   4   8   3     3389.13     3252.18     44.78 o 
   5   8   3      123.75      109.77     15.90 o 
   6   8   3      174.84      198.58     16.41 o 
   7   8   3      114.00       80.61     16.51 o 
   8   8   3     1214.83     1212.33     31.81 o 
   9   8   3       30.94       17.84     22.93 o 
  10   8   3       81.07       76.32     40.11 o 
  11   8   3       63.17       82.96     47.91 o 
 -11   9   3       50.06       53.74     27.10 o 
 -10   9   3        6.35       16.50     25.18 o 
  -9   9   3      120.92      154.45     23.86 o 
  -8   9   3      561.25      549.25     26.70 o 
  -7   9   3       11.94       11.61     21.00 o 
  -6   9   3      331.01      324.89     18.54 o 
  -5   9   3     1548.75     1537.25     31.66 o 
  -4   9   3     3617.89     3597.88     53.62 o 
  -3   9   3      315.10      352.60     15.16 o 
  -2   9   3       69.09       63.54     13.22 o 
  -1   9   3     4451.17     4588.86     78.14 o 
   0   9   3     2856.05     2786.56     40.77 o 
   1   9   3       13.59       16.93     10.99 o 
   2   9   3     1977.87     2196.08     37.71 o 
   3   9   3      336.84      378.42     16.18 o 
   4   9   3       41.14       33.66     13.82 o 
   5   9   3      123.74       91.17     16.71 o 
   6   9   3      136.63      154.61     17.97 o 
   7   9   3       62.96       58.00     23.16 o 
   8   9   3       26.73       25.30     22.34 o 
   9   9   3      272.28      269.28     34.22 o 
  10   9   3       14.12       22.87     26.16 o 
  11   9   3       24.44       31.65     27.59 o 
 -11  10   3        0.28      -41.79     34.61 o 
 -10  10   3       21.25      -14.12     30.49 o 
  -9  10   3       26.89       16.98     26.47 o 
  -8  10   3        2.81       -6.09     24.31 o 
  -7  10   3       14.18      -24.98     23.47 o 
  -6  10   3       28.55       21.16     21.23 o 
  -5  10   3        3.49      -25.63     18.50 o 
  -4  10   3      470.90      412.60     22.37 o 
  -3  10   3     1121.34     1243.31     26.23 o 
  -2  10   3     6369.05     6509.95     77.15 o 
  -1  10   3     1111.16     1166.85     26.83 o 
   0  10   3      255.84      265.04     18.47 o 
   1  10   3      878.24      896.24     24.68 o 
   2  10   3     3489.24     3437.89     53.39 o 
   3  10   3      115.05       91.16     15.39 o 
   4  10   3      221.59      198.27     16.60 o 
   5  10   3     1510.90     1444.54     33.13 o 
   6  10   3     2735.79     2787.68     47.17 o 
   7  10   3       31.10      -22.19     25.11 o 
   8  10   3      106.79       77.30     24.66 o 
   9  10   3       72.30       45.23     24.52 o 
  10  10   3      128.55      127.51     32.15 o 
  11  10   3       10.72       60.62     36.01 o 
 -10  11   3        0.22       12.80     35.57 o 
  -9  11   3      168.67      264.49     34.59 o 
  -8  11   3      119.94       67.18     32.24 o 
  -7  11   3      131.11       93.30     34.07 o 
  -6  11   3      333.93      322.11     24.21 o 
  -5  11   3       25.88       61.81     28.00 o 
  -4  11   3     2092.68     2221.14     42.58 o 
  -3  11   3       53.50       78.22     16.79 o 
  -2  11   3       29.32       24.32     16.09 o 
  -1  11   3      135.90      171.80     17.98 o 
   0  11   3     1410.13     1337.62     36.31 o 
   1  11   3      340.65      298.95     19.78 o 
   2  11   3      687.61      703.76     24.01 o 
   3  11   3      275.56      229.20     18.20 o 
   4  11   3      273.46      304.77     18.97 o 
   5  11   3       58.95       16.92     18.46 o 
   6  11   3      444.17      376.38     29.68 o 
   7  11   3      196.10      160.62     33.65 o 
   8  11   3       42.56       31.25     30.67 o 
   9  11   3       17.34       55.57     29.21 o 
  10  11   3        7.03      -23.73     43.43 o 
  -9  12   3      229.62      249.35     40.71 o 
  -8  12   3      303.16      365.22     37.05 o 
  -7  12   3        4.22       -2.61     36.41 o 
  -6  12   3       21.49       23.01     34.14 o 
  -5  12   3      158.74      185.08     26.41 o 
  -4  12   3      432.13      473.31     28.16 o 
  -3  12   3       89.81      128.13     22.13 o 
  -2  12   3       12.34        6.99     21.29 o 
  -1  12   3       14.54      -10.70     19.38 o 
   0  12   3      378.10      391.98     22.87 o 
   1  12   3        0.26       -6.24     19.82 o 
   2  12   3      107.30       72.41     24.29 o 
   3  12   3      170.09      158.80     34.69 o 
   4  12   3      324.71      304.23     26.65 o 
   5  12   3        7.21      -34.29     24.47 o 
   6  12   3      443.10      464.87     33.59 o 
   7  12   3       60.99       50.16     38.45 o 
   8  12   3      184.04      173.03     33.37 o 
   9  12   3       19.19       32.54     34.09 o 
  -9  13   3      179.04      216.83     40.11 o 
  -8  13   3       74.41       40.40     38.12 o 
  -7  13   3      139.09      175.76     41.38 o 
  -6  13   3      473.18      446.53     42.60 o 
  -5  13   3        8.69       -6.11     31.74 o 
  -4  13   3      597.83      585.03     40.41 o 
  -3  13   3      194.53      180.84     25.50 o 
  -2  13   3      681.40      739.76     39.27 o 
  -1  13   3      232.32      281.33     24.16 o 
   0  13   3       21.74       47.55     29.16 o 
   1  13   3       34.25       25.42     25.14 o 
   2  13   3      209.80      179.80     27.42 o 
   3  13   3      677.19      720.02     32.42 o 
   4  13   3      411.64      455.35     30.04 o 
   5  13   3       29.21        6.99     27.66 o 
   6  13   3      367.97      413.45     41.79 o 
   7  13   3       93.85       70.00     34.54 o 
   8  13   3        0.93        4.82     35.50 o 
   9  13   3       19.37      -12.34     37.81 o 
  -8  14   3        7.21      -27.80     41.26 o 
  -7  14   3       86.64       35.84     43.64 o 
  -6  14   3      278.79      217.44     50.34 o 
  -5  14   3       25.70       13.72     33.57 o 
  -4  14   3        0.77      -44.25     29.50 o 
  -3  14   3     1831.06     1868.12     45.52 o 
  -2  14   3     1993.99     1985.46     57.34 o 
  -1  14   3       42.43       40.30     29.21 o 
   0  14   3      196.32      174.02     30.74 o 
   1  14   3     1168.91     1198.11     44.72 o 
   2  14   3      232.57      237.77     40.97 o 
   3  14   3      222.71      238.88     30.56 o 
   4  14   3      293.04      307.95     31.78 o 
   5  14   3      167.84      109.91     42.60 o 
   6  14   3       67.60       56.97     41.55 o 
   7  14   3       26.20       38.44     36.61 o 
   8  14   3       16.31        5.64     40.33 o 
  -7  15   3       36.41       -1.46     46.27 o 
  -6  15   3       13.24       23.92     51.49 o 
  -5  15   3       14.42      -16.50     44.63 o 
  -4  15   3       23.28      -25.14     36.27 o 
  -3  15   3       78.31       48.83     36.59 o 
  -2  15   3       14.50       16.86     36.78 o 
  -1  15   3       40.12       66.63     32.59 o 
   0  15   3      429.71      496.69     38.37 o 
   1  15   3       83.23       51.93     34.04 o 
   2  15   3        3.65       -4.58     34.24 o 
   3  15   3       70.42      103.96     35.93 o 
   4  15   3      355.50      380.73     38.15 o 
   5  15   3       47.61      -15.96     43.46 o 
   6  15   3       24.27      -58.06     38.71 o 
   7  15   3        9.26        0.19     40.26 o 
  -5  16   3      110.00      144.54     70.89 o 
  -4  16   3        0.60      -55.86     68.29 o 
  -3  16   3        2.36      -12.49     34.03 o 
  -2  16   3        1.66      -43.98     35.18 o 
  -1  16   3        0.94      -34.47     34.71 o 
   0  16   3       77.35      118.39     36.22 o 
   1  16   3       20.01        7.55     34.62 o 
   2  16   3        0.70      -13.50     34.81 o 
   3  16   3      145.51      151.97     35.60 o 
   4  16   3       88.24       38.35     41.46 o 
   5  16   3        1.58       20.47     49.22 o 
  -3  17   3       40.30       76.78     42.07 o 
  -2  17   3      173.75      189.89     38.68 o 
  -1  17   3      189.75      250.01     39.42 o 
   0  17   3       37.74       25.99     38.45 o 
   1  17   3       18.71       43.99     36.17 o 
   2  17   3        0.31       13.00     37.14 o 
   3  17   3      130.43      112.91     39.65 o 
 -12   0   4       79.98       82.60     95.21 o 
 -10   0   4     1151.34     1256.44    100.39 o 
  -8   0   4     4137.13     3997.87     82.38 o 
  -6   0   4     1317.03     1344.57     48.75 o 
  -4   0   4    38659.07    40116.10    798.37 o 
  -2   0   4     2265.86     2019.16     24.98 o 
   0   0   4      342.98      542.71     11.69 o 
   2   0   4    37146.88    41028.25    557.01 o 
   4   0   4     3375.69     3102.82     45.33 o 
   6   0   4      185.40      216.26     36.11 o 
   8   0   4       12.09      -10.63     16.42 o 
  10   0   4      635.58      567.18     43.88 o 
  12   0   4        0.28        9.27     35.75 o 
 -13   1   4       81.75      227.99     97.78 o 
 -12   1   4       97.86      119.35     68.38 o 
 -11   1   4        0.47       38.02     59.44 o 
 -10   1   4       70.56       69.73     21.45 o 
  -9   1   4      780.56      734.00     24.56 o 
  -8   1   4     1122.92     1138.44     49.55 o 
  -7   1   4       26.49       14.75      8.21 o 
  -6   1   4      938.16      847.12     16.84 o 
  -5   1   4     1120.91     1135.45     17.98 o 
  -4   1   4     4763.12     4615.05     56.13 o 
  -3   1   4     5679.10     5866.39     61.06 o 
  -2   1   4      760.11      729.04      7.50 o 
  -1   1   4     1661.28     1719.24     16.11 o 
   0   1   4    21832.22    23816.17    230.09 o 
   1   1   4    29028.36    32113.44    294.32 o 
   2   1   4      193.36      120.77      4.87 o 
   3   1   4     4109.07     3863.06     64.21 o 
   4   1   4      420.84      356.39     10.39 o 
   5   1   4       27.83        9.29      7.34 o 
   6   1   4      248.61      398.18     21.53 o 
   7   1   4      824.91      768.70     19.03 o 
   8   1   4     1129.21     1137.17     23.64 o 
   9   1   4        3.75        5.06     13.49 o 
  10   1   4       24.68       15.30     20.64 o 
  11   1   4       49.52       52.04     17.53 o 
  12   1   4        8.65       -8.81     31.03 o 
  13   1   4        1.84        4.53     37.42 o 
 -13   2   4        0.09       55.32    106.01 o 
 -12   2   4        5.78       13.53     36.02 o 
 -11   2   4       92.23       84.39     27.32 o 
 -10   2   4     1008.39     1037.70     37.09 o 
  -9   2   4       18.40       15.43      9.95 o 
  -8   2   4      301.26      315.39     11.96 o 
  -7   2   4      206.54      228.55     10.24 o 
  -6   2   4     7923.82     7903.64    101.47 o 
  -5   2   4      157.90      166.69      9.38 o 
  -4   2   4     2915.44     2939.43     30.30 o 
  -3   2   4      841.87      843.33     21.28 o 
  -2   2   4      202.77      260.95      4.96 o 
  -1   2   4        1.49       -5.37      3.58 o 
   0   2   4       46.70       46.69      4.05 o 
   1   2   4      228.93      181.96      6.85 o 
   2   2   4    10139.11    10330.14    105.95 o 
   3   2   4      165.22      169.20      6.60 o 
   4   2   4     2434.21     2473.00     34.53 o 
   5   2   4     3218.49     3298.05     39.10 o 
   6   2   4     3684.90     3782.18     48.41 o 
   7   2   4      205.94      225.85     11.25 o 
   8   2   4      181.19      165.20     11.66 o 
   9   2   4      700.85      681.41     20.56 o 
  10   2   4      787.10      890.89     27.53 o 
  11   2   4       26.52       63.25     19.05 o 
  12   2   4        8.63      -18.55     21.12 o 
  13   2   4       14.21       12.67     29.77 o 
 -13   3   4       39.83       27.76     24.76 o 
 -12   3   4       19.55       53.44     43.47 o 
 -11   3   4       29.31       27.25     23.77 o 
 -10   3   4        9.66      -21.47     16.56 o 
  -9   3   4       32.26       48.77     12.91 o 
  -8   3   4      645.01      640.71     14.23 o 
  -7   3   4      238.56      246.25      9.01 o 
  -6   3   4     3878.14     3846.39     44.86 o 
  -5   3   4       22.96       29.29      5.95 o 
  -4   3   4    10657.09    12428.65    127.37 o 
  -3   3   4     4167.20     3823.14     37.17 o 
  -2   3   4       24.78       31.60      4.62 o 
  -1   3   4    17713.56    17977.16    183.13 o 
   0   3   4    17402.49    18519.27    189.12 o 
   1   3   4     2695.95     2875.36     33.99 o 
   2   3   4      264.16      354.73     10.46 o 
   3   3   4     3231.53     3084.43     36.21 o 
   4   3   4     4898.92     4701.56     57.12 o 
   5   3   4     3787.06     3729.50     59.94 o 
   6   3   4     3741.22     3502.97     59.61 o 
   7   3   4     1181.65     1154.03     22.24 o 
   8   3   4      427.97      455.34     18.80 o 
   9   3   4      343.59      320.10     19.49 o 
  10   3   4      201.29      197.72     19.63 o 
  11   3   4      227.17      232.35     22.77 o 
  12   3   4      182.04      181.04     23.26 o 
  13   3   4        8.01       16.66     24.45 o 
 -13   4   4       37.71       59.11     28.69 o 
 -12   4   4       32.69       46.45     17.74 o 
 -11   4   4      140.81      151.80     16.81 o 
 -10   4   4       32.72       48.10     15.50 o 
  -9   4   4        0.71       -5.77     14.05 o 
  -8   4   4      193.96      160.61     11.56 o 
  -7   4   4      817.93      812.25     15.92 o 
  -6   4   4      225.61      248.93     10.57 o 
  -5   4   4     4091.29     4157.65     42.92 o 
  -4   4   4    10247.50    10264.11    106.43 o 
  -3   4   4      221.63      178.88     11.08 o 
  -2   4   4     4080.44     4583.93     51.89 o 
  -1   4   4    11714.81    11832.55    129.12 o 
   0   4   4    28572.29    29150.17    335.54 o 
   1   4   4     1422.48     1562.33     21.06 o 
   2   4   4     6139.80     6574.81     84.96 o 
   3   4   4    13954.70    15169.62    176.61 o 
   4   4   4      487.05      310.39     10.99 o 
   5   4   4       27.07       25.43      8.00 o 
   6   4   4       19.99       13.24     10.13 o 
   7   4   4        0.58        3.69     12.19 o 
   8   4   4        4.03      -10.32     17.78 o 
   9   4   4      140.12      139.78     19.45 o 
  10   4   4      449.68      431.80     23.45 o 
  11   4   4      422.91      455.23     26.60 o 
  12   4   4       15.92       15.69     24.64 o 
 -12   5   4       27.58       23.76     28.97 o 
 -11   5   4       13.83        8.34     16.97 o 
 -10   5   4      143.98      129.87     15.26 o 
  -9   5   4      539.31      504.99     17.13 o 
  -8   5   4       42.30       74.75     12.13 o 
  -7   5   4       28.78       15.21     10.27 o 
  -6   5   4      525.54      483.38     12.32 o 
  -5   5   4      137.57      155.93      8.81 o 
  -4   5   4     5007.51     5493.50     62.71 o 
  -3   5   4       15.89        2.89      8.14 o 
  -2   5   4     9969.71    10033.06    110.32 o 
  -1   5   4      197.20      219.46      9.75 o 
   0   5   4     2592.67     2882.75     37.44 o 
   1   5   4      534.66      664.70     13.33 o 
   2   5   4     6908.76     6898.87     82.93 o 
   3   5   4     3885.60     3390.05     46.90 o 
   4   5   4      173.41      251.24     11.73 o 
   5   5   4       71.40       68.50      8.78 o 
   6   5   4      432.27      474.94     16.94 o 
   7   5   4     1718.33     1646.37     35.35 o 
   8   5   4      502.29      470.98     18.90 o 
   9   5   4      425.29      373.57     19.00 o 
  10   5   4       89.85       97.01     23.47 o 
  11   5   4      168.60      160.58     25.77 o 
  12   5   4        1.81       34.73     50.88 o 
 -12   6   4      104.32       53.09     26.81 o 
 -11   6   4      700.28      681.88     27.71 o 
 -10   6   4      515.33      560.12     22.89 o 
  -9   6   4       72.72      102.11     18.18 o 
  -8   6   4       86.79      115.77     17.61 o 
  -7   6   4     2380.71     2309.59     34.20 o 
  -6   6   4     2589.03     2509.48     35.65 o 
  -5   6   4       27.69        4.39      9.15 o 
  -4   6   4     1568.88     1519.98     26.62 o 
  -3   6   4     1994.67     2047.67     29.33 o 
  -2   6   4        0.96      -12.31      8.21 o 
  -1   6   4      292.09      304.50     12.93 o 
   0   6   4      279.29      268.72     12.03 o 
   1   6   4      683.62      661.03     15.59 o 
   2   6   4      884.58      910.52     17.74 o 
   3   6   4       52.10       61.21      9.56 o 
   4   6   4      203.51      178.13     12.84 o 
   5   6   4     5488.89     5546.92     74.16 o 
   6   6   4       59.84       60.91     12.43 o 
   7   6   4       41.93       45.43     14.96 o 
   8   6   4      119.09       60.96     21.95 o 
   9   6   4      200.40      129.42     24.74 o 
  10   6   4      195.32      239.94     26.59 o 
  11   6   4       10.02       -5.74     27.04 o 
  12   6   4        8.94       37.16     35.02 o 
 -12   7   4       68.39       59.83     24.10 o 
 -11   7   4       10.33       16.91     22.40 o 
 -10   7   4       21.22       22.71     21.13 o 
  -9   7   4       18.09       -2.31     19.83 o 
  -8   7   4      590.65      572.99     22.97 o 
  -7   7   4      844.88      783.14     38.02 o 
  -6   7   4      207.25      224.12     21.08 o 
  -5   7   4     1774.90     1757.83     29.08 o 
  -4   7   4      622.67      645.08     23.75 o 
  -3   7   4     2107.29     2064.30     31.13 o 
  -2   7   4     1188.63     1263.21     21.63 o 
  -1   7   4     2332.23     2138.10     31.82 o 
   0   7   4     8185.94     8836.57     93.43 o 
   1   7   4     8264.84     8531.90    102.62 o 
   2   7   4     7060.23     7286.78     82.90 o 
   3   7   4      645.95      715.91     18.11 o 
   4   7   4     1551.64     1405.74     25.05 o 
   5   7   4     5741.19     5775.02     77.97 o 
   6   7   4     4251.01     4294.90     66.97 o 
   7   7   4      540.40      457.14     26.32 o 
   8   7   4       82.11       56.10     23.35 o 
   9   7   4      139.07      115.75     25.54 o 
  10   7   4        0.93      -35.56     27.29 o 
  11   7   4        2.42        5.91     28.74 o 
  12   7   4       10.97       49.47     31.20 o 
 -11   8   4       40.07       20.26     26.73 o 
 -10   8   4       77.08       71.51     23.44 o 
  -9   8   4        3.13      -32.28     21.52 o 
  -8   8   4     1136.31     1097.35     33.14 o 
  -7   8   4      114.03       95.74     19.79 o 
  -6   8   4        0.79      -13.04     11.98 o 
  -5   8   4     1548.94     1523.48     30.38 o 
  -4   8   4     1170.95     1036.94     25.88 o 
  -3   8   4        7.85       -6.34     12.23 o 
  -2   8   4      907.79      936.72     20.54 o 
  -1   8   4    17502.16    17083.41    220.53 o 
   0   8   4      242.61      236.49     12.12 o 
   1   8   4     2466.73     2504.85     36.92 o 
   2   8   4      280.11      205.57     13.48 o 
   3   8   4     9901.87     9976.95    120.04 o 
   4   8   4     1599.65     1830.02     31.99 o 
   5   8   4      784.85      839.80     22.89 o 
   6   8   4     1254.93     1322.91     27.64 o 
   7   8   4      158.43      130.74     19.94 o 
   8   8   4      213.83      204.19     33.39 o 
   9   8   4       55.44       71.57     28.26 o 
  10   8   4       12.32       -1.03     29.25 o 
  11   8   4      202.40      222.32     32.36 o 
 -11   9   4        8.63      -24.44     26.73 o 
 -10   9   4       52.33       24.46     25.48 o 
  -9   9   4        4.11       -3.19     23.83 o 
  -8   9   4       10.56       17.41     22.75 o 
  -7   9   4       51.79       34.67     21.54 o 
  -6   9   4      675.82      796.30     22.22 o 
  -5   9   4       29.68       -5.44     16.53 o 
  -4   9   4      282.35      285.51     17.85 o 
  -3   9   4      871.56      849.69     21.44 o 
  -2   9   4     1702.96     1656.49     25.84 o 
  -1   9   4       98.25       47.39     13.12 o 
   0   9   4      695.41      705.25     19.38 o 
   1   9   4      824.96      742.66     19.54 o 
   2   9   4     1926.16     1774.06     33.82 o 
   3   9   4      783.87      744.30     19.48 o 
   4   9   4       20.87       15.02     14.59 o 
   5   9   4       29.48       15.36     19.65 o 
   6   9   4     2529.10     2498.19     40.17 o 
   7   9   4       67.37       71.05     21.03 o 
   8   9   4     1005.69      953.99     30.58 o 
   9   9   4      169.74      128.18     25.62 o 
  10   9   4      130.83      104.21     26.75 o 
  11   9   4       30.62       38.26     34.45 o 
 -11  10   4      323.74      332.79     40.97 o 
 -10  10   4       42.47       51.76     32.76 o 
  -9  10   4       55.97       54.51     25.88 o 
  -8  10   4       69.37       28.92     25.41 o 
  -7  10   4     1088.80     1134.92     43.42 o 
  -6  10   4      162.17      151.77     21.04 o 
  -5  10   4      133.69      169.07     35.43 o 
  -4  10   4        1.42       13.60     17.69 o 
  -3  10   4      741.49      776.69     29.81 o 
  -2  10   4       96.99       44.11     15.40 o 
  -1  10   4        3.88       -5.51     14.29 o 
   0  10   4      125.20      132.92     16.61 o 
   1  10   4      122.41      115.62     16.05 o 
   2  10   4        3.30      -18.17     16.54 o 
   3  10   4       77.07      106.06     15.55 o 
   4  10   4        0.98       13.76     15.87 o 
   5  10   4     2303.20     2316.13     46.57 o 
   6  10   4        6.75      -21.84     17.59 o 
   7  10   4       14.03      -19.35     23.20 o 
   8  10   4       57.05       90.87     24.92 o 
   9  10   4      527.83      522.07     40.60 o 
  10  10   4        2.90       -3.20     33.90 o 
 -10  11   4       13.91       18.11     35.38 o 
  -9  11   4      344.19      348.47     35.81 o 
  -8  11   4      221.73      260.54     32.60 o 
  -7  11   4      109.53      105.25     33.35 o 
  -6  11   4       15.17       37.08     26.64 o 
  -5  11   4     1783.26     1831.97     39.41 o 
  -4  11   4     1494.70     1515.72     53.24 o 
  -3  11   4      283.44      317.76     23.61 o 
  -2  11   4     1558.50     1755.35     32.27 o 
  -1  11   4     2222.40     2109.62     41.35 o 
   0  11   4        3.46      -26.49     17.66 o 
   1  11   4       60.63       51.20     18.85 o 
   2  11   4     1781.57     1846.88     38.40 o 
   3  11   4      291.12      313.46     30.44 o 
   4  11   4       79.20       38.90     17.98 o 
   5  11   4      448.98      453.48     25.42 o 
   6  11   4      397.59      405.76     27.67 o 
   7  11   4      681.22      709.80     35.89 o 
   8  11   4        1.10      -22.71     43.49 o 
   9  11   4      152.53      241.28     34.22 o 
  10  11   4       40.46        4.14     36.64 o 
  -9  12   4       63.18       64.71     37.14 o 
  -8  12   4       28.32       11.16     34.38 o 
  -7  12   4      170.50      147.85     33.74 o 
  -6  12   4      104.35       87.27     34.93 o 
  -5  12   4     1264.75     1360.13     39.28 o 
  -4  12   4       49.80       24.66     24.78 o 
  -3  12   4     1158.23     1084.71     33.68 o 
  -2  12   4      148.13      162.50     22.59 o 
  -1  12   4     4237.60     4242.43     65.82 o 
   0  12   4      924.78      929.73     29.62 o 
   1  12   4       32.91       26.91     22.21 o 
   2  12   4        3.73        5.61     21.57 o 
   3  12   4     1391.32     1303.06     34.84 o 
   4  12   4      888.27      947.50     28.66 o 
   5  12   4        3.45      -18.09     22.45 o 
   6  12   4       90.01      133.03     40.01 o 
   7  12   4       19.49      -43.48     30.87 o 
   8  12   4       32.32       14.18     34.23 o 
   9  12   4        0.33      -48.82     34.79 o 
  -9  13   4       24.69       42.71     39.02 o 
  -8  13   4        2.93      -31.27     37.10 o 
  -7  13   4      243.71      258.19     43.30 o 
  -6  13   4        7.17       36.99     41.99 o 
  -5  13   4      634.98      762.11     41.31 o 
  -4  13   4       31.72       67.92     27.48 o 
  -3  13   4      114.42      154.58     27.71 o 
  -2  13   4      354.33      352.92     25.05 o 
  -1  13   4       80.24       84.79     28.50 o 
   0  13   4       57.34       81.12     26.07 o 
   1  13   4     1135.46     1128.78     38.12 o 
   2  13   4       11.29      -15.15     24.42 o 
   3  13   4       79.47       72.36     21.48 o 
   4  13   4       78.93       52.70     24.66 o 
   5  13   4        4.17       17.24     26.89 o 
   6  13   4       84.12       14.82     33.64 o 
   7  13   4       64.52       13.76     34.38 o 
   8  13   4       97.15      121.97     37.30 o 
   9  13   4       86.85      110.69     38.43 o 
  -8  14   4       75.19       55.96     40.62 o 
  -7  14   4      137.24      179.71     54.79 o 
  -6  14   4      141.27      161.59     44.34 o 
  -5  14   4      237.16      236.88     37.92 o 
  -4  14   4       99.28       12.72     30.36 o 
  -3  14   4       96.65      121.22     35.20 o 
  -2  14   4        1.57      -24.48     28.12 o 
  -1  14   4        0.40      -27.69     30.17 o 
   0  14   4       39.55       76.70     29.45 o 
   1  14   4        0.64      -48.51     33.08 o 
   2  14   4       71.78       66.90     29.23 o 
   3  14   4       18.25       40.72     38.05 o 
   4  14   4        8.08      -28.52     27.34 o 
   5  14   4      259.85      233.20     33.17 o 
   6  14   4      129.46      108.82     38.05 o 
   7  14   4        1.77        5.45     37.42 o 
   8  14   4       19.06       23.89     39.61 o 
  -7  15   4       40.37      -11.21     50.13 o 
  -6  15   4      206.73      238.60     48.92 o 
  -5  15   4      171.60      245.89     46.94 o 
  -4  15   4      117.34       85.36     38.18 o 
  -3  15   4        1.57      -39.99     36.06 o 
  -2  15   4      575.25      716.65     35.83 o 
  -1  15   4      135.33       64.16     31.45 o 
   0  15   4        1.34      -30.91     30.10 o 
   1  15   4       24.46       64.82     31.78 o 
   2  15   4      611.34      627.76     36.90 o 
   3  15   4      377.38      375.06     35.76 o 
   4  15   4       49.75       55.45     33.83 o 
   5  15   4      368.95      345.26     62.85 o 
   6  15   4       44.41       32.32     46.46 o 
   7  15   4       82.18       47.95     54.75 o 
  -5  16   4        4.44       27.14     86.84 o 
  -4  16   4       44.22       -9.62     45.54 o 
  -3  16   4       31.38      -20.79     40.26 o 
  -2  16   4       67.76      123.77     40.24 o 
  -1  16   4        2.22      -13.44     34.27 o 
   0  16   4      543.94      695.20     40.99 o 
   1  16   4        0.30       -2.36     33.63 o 
   2  16   4      130.81      146.69     37.01 o 
   3  16   4      172.97       49.24     36.35 o 
   4  16   4      144.40      151.67     42.38 o 
   5  16   4       21.38       24.30     49.72 o 
  -3  17   4       44.64      -31.50     43.16 o 
  -2  17   4        1.76      -20.01     43.05 o 
  -1  17   4        3.74      -43.42     35.89 o 
   0  17   4       67.31       94.95     39.07 o 
   1  17   4      169.58      107.57     37.37 o 
   2  17   4        0.95       24.54     38.27 o 
   3  17   4        3.51        4.84     37.56 o 
 -13   0   5       46.04       29.59     96.50 o 
 -11   0   5       42.86       41.69     85.17 o 
  -9   0   5     2147.98     2270.38     50.21 o 
  -7   0   5     2946.41     2801.32     57.53 o 
  -5   0   5      723.22      640.69     20.66 o 
  -3   0   5     1695.96     1817.09     28.98 o 
  -1   0   5       47.04       55.16      4.91 o 
   1   0   5      936.47     1053.37     20.37 o 
   3   0   5     7403.48     7069.47     98.89 o 
   5   0   5       18.02        2.14      8.20 o 
   7   0   5     2430.26     2341.64     77.01 o 
   9   0   5      262.35      194.20     19.58 o 
  11   0   5       79.86      114.25     23.19 o 
  13   0   5       13.54       31.94     61.99 o 
 -13   1   5        1.18      -92.38    104.99 o 
 -12   1   5       20.67      141.53     97.01 o 
 -11   1   5        1.28       -7.11     24.65 o 
 -10   1   5       15.45        7.64     18.41 o 
  -9   1   5      740.00      599.27     18.78 o 
  -8   1   5     1196.96     1282.69     32.30 o 
  -7   1   5     3349.67     3087.88     41.28 o 
  -6   1   5     1652.23     1488.24     23.37 o 
  -5   1   5      177.68      198.40      9.10 o 
  -4   1   5     2263.97     2475.69     24.79 o 
  -3   1   5     6114.09     6448.17     63.97 o 
  -2   1   5     6128.75     6659.22     57.64 o 
  -1   1   5      511.18      613.51      9.54 o 
   0   1   5     5204.14     4647.30     46.59 o 
   1   1   5     9645.96    10285.59    111.83 o 
   2   1   5      628.40      665.90     12.94 o 
   3   1   5     6176.87     6330.54     87.40 o 
   4   1   5     7714.57     8042.89     88.96 o 
   5   1   5     3858.95     3574.99     39.50 o 
   6   1   5       93.33       76.81     13.29 o 
   7   1   5       40.71       52.20     10.38 o 
   8   1   5     1247.42     1251.01     24.78 o 
   9   1   5      950.13      928.68     36.57 o 
  10   1   5     1196.48     1175.56     30.75 o 
  11   1   5        8.78       46.54     19.36 o 
  12   1   5        3.78      -14.45     18.11 o 
  13   1   5        3.82      -30.73     20.49 o 
 -13   2   5        0.53       26.76    105.50 o 
 -12   2   5        3.53      -12.55     31.75 o 
 -11   2   5       28.28       17.88     28.56 o 
 -10   2   5       47.99       33.52     18.64 o 
  -9   2   5       75.18       64.18     11.82 o 
  -8   2   5       17.55       15.75     16.31 o 
  -7   2   5     1493.68     1427.50     24.76 o 
  -6   2   5     4823.27     4816.01     54.94 o 
  -5   2   5     2452.23     2740.33     30.71 o 
  -4   2   5     1835.22     1979.36     21.82 o 
  -3   2   5    34472.62    35305.42    323.88 o 
  -2   2   5    21909.74    22462.21    190.57 o 
  -1   2   5     2858.11     2595.20     27.33 o 
   0   2   5     8091.68     8396.60     82.77 o 
   1   2   5   324976.22   313083.59   3475.70 o 
   2   2   5     2274.65     2525.48     30.07 o 
   3   2   5     6044.83     6465.26     76.69 o 
   4   2   5       98.24      123.21     11.63 o 
   5   2   5    28831.34    30338.28    327.29 o 
   6   2   5       49.50       42.79      9.87 o 
   7   2   5      467.65      505.95     14.56 o 
   8   2   5       11.13       18.47     12.06 o 
   9   2   5       56.55       57.35     16.85 o 
  10   2   5        4.41        0.35     18.66 o 
  11   2   5       27.63       19.68     20.41 o 
  12   2   5       27.52       28.04     25.68 o 
  13   2   5       47.02       51.41     21.17 o 
 -13   3   5        1.64      -17.28     21.01 o 
 -12   3   5        1.10       18.24     20.98 o 
 -11   3   5      102.17      126.97     15.47 o 
 -10   3   5      352.98      322.48     20.61 o 
  -9   3   5        5.85       -1.27     15.29 o 
  -8   3   5      236.15      214.00     13.81 o 
  -7   3   5      353.27      401.98     16.99 o 
  -6   3   5     6610.17     6422.58     67.98 o 
  -5   3   5      100.41      147.03      7.31 o 
  -4   3   5        0.55      -10.38      6.92 o 
  -3   3   5    12230.74    12757.77    124.43 o 
  -2   3   5      132.45      179.22      6.19 o 
  -1   3   5    28545.30    28993.04    279.91 o 
   0   3   5     1141.76     1383.53     18.89 o 
   1   3   5    19684.92    20620.13    211.07 o 
   2   3   5     3586.60     3520.51     47.54 o 
   3   3   5    14384.86    14710.56    171.48 o 
   4   3   5     1697.70     1671.58     24.27 o 
   5   3   5     1895.75     2122.23     45.43 o 
   6   3   5     3670.03     3875.07     46.57 o 
   7   3   5      437.19      518.62     24.44 o 
   8   3   5      692.64      683.25     19.24 o 
   9   3   5      282.21      333.54     20.33 o 
  10   3   5     1643.11     1665.23     39.16 o 
  11   3   5       49.39       48.23     21.75 o 
  12   3   5        5.59       11.09     31.36 o 
  13   3   5        0.07       22.96     26.49 o 
 -12   4   5       16.47       53.74     18.70 o 
 -11   4   5        0.69        8.82     17.12 o 
 -10   4   5      322.93      352.01     19.27 o 
  -9   4   5       10.16       -2.80     13.63 o 
  -8   4   5      621.74      597.08     15.19 o 
  -7   4   5     1108.85     1203.31     18.92 o 
  -6   4   5      145.08       88.44      8.15 o 
  -5   4   5      191.20      196.01      8.43 o 
  -4   4   5      636.03      625.95     11.96 o 
  -3   4   5     3586.62     3893.38     42.52 o 
  -2   4   5       81.73       82.16      6.63 o 
  -1   4   5       12.55       17.58      5.80 o 
   0   4   5       48.14       53.38      6.64 o 
   1   4   5      121.70       91.92      8.21 o 
   2   4   5     3104.36     3159.33     40.71 o 
   3   4   5     3706.90     3468.93     47.71 o 
   4   4   5      776.56      676.96     17.06 o 
   5   4   5       10.95       16.92      4.54 o 
   6   4   5     1917.24     1904.71     35.25 o 
   7   4   5     3870.37     3810.01     57.74 o 
   8   4   5      501.62      487.80     21.56 o 
   9   4   5      773.07      692.43     25.24 o 
  10   4   5        3.73       -8.86     21.30 o 
  11   4   5      675.93      718.85     29.10 o 
  12   4   5       14.17       52.45     26.33 o 
 -12   5   5        7.15       23.71     19.52 o 
 -11   5   5      252.79      257.55     17.71 o 
 -10   5   5      255.19      279.21     17.47 o 
  -9   5   5      166.59      205.01     15.45 o 
  -8   5   5      174.31      156.95     14.47 o 
  -7   5   5     2466.09     2403.84     32.52 o 
  -6   5   5     1061.74      896.79     19.90 o 
  -5   5   5      774.55      783.79     16.53 o 
  -4   5   5     1935.83     1896.97     24.29 o 
  -3   5   5    10325.75    11350.29    124.77 o 
  -2   5   5     4306.51     4731.95     54.46 o 
  -1   5   5     2951.23     3087.18     37.37 o 
   0   5   5     7528.74     7124.79     79.87 o 
   1   5   5       40.03       40.91      8.06 o 
   2   5   5     3523.87     3645.48     50.51 o 
   3   5   5      652.46      554.31     20.49 o 
   4   5   5     1134.91     1114.77     22.05 o 
   5   5   5     4265.38     3942.92     54.33 o 
   6   5   5       46.47       55.16     11.32 o 
   7   5   5      150.14      166.89     13.67 o 
   8   5   5      106.59      102.98     18.65 o 
   9   5   5     1707.49     1738.21     46.73 o 
  10   5   5      622.34      563.86     28.31 o 
  11   5   5       95.70      107.85     26.57 o 
  12   5   5       49.12       63.58     35.06 o 
 -12   6   5        6.09       -4.22     21.66 o 
 -11   6   5       19.88        2.22     22.22 o 
 -10   6   5      124.38      149.25     28.67 o 
  -9   6   5        0.17      -26.25     17.50 o 
  -8   6   5       47.88       21.51     17.35 o 
  -7   6   5      187.17      201.91     21.49 o 
  -6   6   5     1168.89     1080.45     35.50 o 
  -5   6   5       19.95       24.92      9.59 o 
  -4   6   5     2548.18     2441.47     34.64 o 
  -3   6   5     7832.20     8815.11    105.02 o 
  -2   6   5     5235.20     4962.03     57.60 o 
  -1   6   5     2165.25     2188.24     36.31 o 
   0   6   5     5156.61     4811.15     60.16 o 
   1   6   5    37030.80    39702.12    458.44 o 
   2   6   5      282.68      139.32     10.96 o 
   3   6   5     4322.43     4911.32     61.67 o 
   4   6   5     1551.55     1623.18     28.84 o 
   5   6   5     3514.58     3319.85     54.84 o 
   6   6   5     1425.80     1437.74     43.30 o 
   7   6   5      398.35      377.17     19.80 o 
   8   6   5       18.90      -15.41     16.14 o 
   9   6   5        0.00        9.81     24.20 o 
  10   6   5       83.72       95.39     25.55 o 
  11   6   5      101.03      123.33     28.27 o 
  12   6   5        6.83       15.25     29.92 o 
 -12   7   5        3.50       21.59     24.13 o 
 -11   7   5      337.55      330.42     28.02 o 
 -10   7   5      231.15      260.93     23.14 o 
  -9   7   5       78.92       74.23     21.06 o 
  -8   7   5      187.70      194.65     20.46 o 
  -7   7   5      616.81      552.87     21.97 o 
  -6   7   5     1100.30     1219.85     27.21 o 
  -5   7   5     1073.96     1112.06     21.22 o 
  -4   7   5     3157.89     2998.23     48.44 o 
  -3   7   5     1077.58     1181.65     22.88 o 
  -2   7   5     1051.33     1143.99     20.75 o 
  -1   7   5     2536.25     2265.98     33.32 o 
   0   7   5    13222.65    14592.64    171.48 o 
   1   7   5       16.41        2.76     10.51 o 
   2   7   5     2415.57     2366.98     32.73 o 
   3   7   5     2565.33     2477.59     33.89 o 
   4   7   5      828.71      919.38     21.82 o 
   5   7   5      143.97      156.29     21.25 o 
   6   7   5     2602.38     2718.38     47.11 o 
   7   7   5      188.11      108.16     23.55 o 
   8   7   5      150.49      160.18     43.35 o 
   9   7   5       19.91       -5.59     32.31 o 
  10   7   5      665.09      688.90     34.16 o 
  11   7   5       22.98       14.62     29.95 o 
  12   7   5      130.44      129.68     33.41 o 
 -11   8   5        1.57      -41.75     27.83 o 
 -10   8   5       63.68       48.81     23.93 o 
  -9   8   5       23.91       -6.31     22.15 o 
  -8   8   5      703.29      658.16     26.03 o 
  -7   8   5      208.50      236.38     20.69 o 
  -6   8   5      455.48      373.15     16.54 o 
  -5   8   5       33.03       12.99     14.01 o 
  -4   8   5     1834.70     1776.98     32.60 o 
  -3   8   5      698.77      742.81     18.91 o 
  -2   8   5       34.90       22.35     11.58 o 
  -1   8   5        1.07      -21.12     14.35 o 
   0   8   5      143.03      140.88     13.41 o 
   1   8   5       75.68       87.27     13.56 o 
   2   8   5     1679.62     1736.82     28.19 o 
   3   8   5       35.74      -18.38     12.25 o 
   4   8   5     1874.01     1830.67     29.09 o 
   5   8   5       11.03       39.67     14.33 o 
   6   8   5     1860.22     1829.67     35.33 o 
   7   8   5        4.84       -7.03     27.01 o 
   8   8   5      665.06      675.35     34.93 o 
   9   8   5      216.18      197.83     30.08 o 
  10   8   5      139.14      119.73     31.35 o 
  11   8   5        6.56      -11.96     31.73 o 
 -11   9   5      138.70      208.70     28.00 o 
 -10   9   5       25.74        8.63     28.34 o 
  -9   9   5       67.04       84.70     24.63 o 
  -8   9   5       10.79       10.40     22.85 o 
  -7   9   5      569.37      658.11     26.62 o 
  -6   9   5       16.24       13.11     16.10 o 
  -5   9   5     1451.36     1504.57     33.54 o 
  -4   9   5     2837.51     2872.74     46.31 o 
  -3   9   5      595.71      642.99     19.06 o 
  -2   9   5        3.69      -11.19     13.06 o 
  -1   9   5     2466.60     2536.23     39.38 o 
   0   9   5      800.75      722.62     26.23 o 
   1   9   5      693.68      670.26     18.93 o 
   2   9   5     1190.57     1102.93     24.19 o 
   3   9   5        9.14       24.49     13.84 o 
   4   9   5      101.23      131.38     18.78 o 
   5   9   5     2057.12     1832.49     33.71 o 
   6   9   5      344.41      354.88     19.02 o 
   7   9   5        2.81        2.73     21.93 o 
   8   9   5        1.54      -38.33     25.55 o 
   9   9   5      385.34      364.44     28.10 o 
  10   9   5       13.39        7.50     27.36 o 
  11   9   5       23.70        8.23     34.54 o 
 -10  10   5       28.22        8.56     32.84 o 
  -9  10   5       72.25       62.81     26.87 o 
  -8  10   5        7.99        4.96     25.47 o 
  -7  10   5      185.21      193.69     25.57 o 
  -6  10   5     1450.77     1530.83     36.10 o 
  -5  10   5     1172.28     1177.94     30.74 o 
  -4  10   5     1129.23     1172.07     30.20 o 
  -3  10   5     1256.81     1143.81     27.47 o 
  -2  10   5     8193.87     8181.84     94.98 o 
  -1  10   5      429.09      387.66     20.96 o 
   0  10   5     2101.26     2057.75     35.41 o 
   1  10   5      446.79      430.25     19.25 o 
   2  10   5     1885.72     1838.90     31.86 o 
   3  10   5      477.48      538.13     18.76 o 
   4  10   5      210.68      226.48     16.67 o 
   5  10   5     1669.27     1528.08     32.16 o 
   6  10   5      253.89      267.48     21.44 o 
   7  10   5        7.13      -22.25     23.13 o 
   8  10   5        6.48       -1.31     32.95 o 
   9  10   5       66.52        1.56     36.04 o 
  10  10   5        0.05      -29.68     36.88 o 
 -10  11   5      165.61      140.99     37.66 o 
  -9  11   5       26.60       47.30     46.77 o 
  -8  11   5       51.43       37.09     32.27 o 
  -7  11   5      134.33      149.82     33.05 o 
  -6  11   5        3.69      -17.21     37.09 o 
  -5  11   5       64.96       72.06     23.50 o 
  -4  11   5      754.12      782.50     29.65 o 
  -3  11   5      627.44      671.95     25.67 o 
  -2  11   5     1748.75     1808.43     32.91 o 
  -1  11   5      577.37      516.46     19.55 o 
   0  11   5     1493.17     1597.87     33.65 o 
   1  11   5     1074.31     1065.98     34.08 o 
   2  11   5     1839.31     1937.62     34.31 o 
   3  11   5      297.04      264.41     18.58 o 
   4  11   5      739.92      780.70     23.86 o 
   5  11   5        9.63        1.59     21.03 o 
   6  11   5      206.93      257.09     31.32 o 
   7  11   5        1.96        0.27     30.64 o 
   8  11   5        0.28      -34.08     36.48 o 
   9  11   5        3.15        2.48     47.87 o 
  10  11   5       82.21       37.03     37.13 o 
  -9  12   5      331.81      323.91     38.91 o 
  -8  12   5      301.79      351.58     39.67 o 
  -7  12   5       89.17      113.13     34.59 o 
  -6  12   5       88.43       63.02     39.00 o 
  -5  12   5      743.55      669.30     30.63 o 
  -4  12   5      354.27      360.98     27.58 o 
  -3  12   5       93.36       83.68     25.46 o 
  -2  12   5        1.31        2.31     24.31 o 
  -1  12   5        6.47       -7.65     21.85 o 
   0  12   5       85.88       41.94     22.07 o 
   1  12   5       16.86       10.69     22.08 o 
   2  12   5      375.76      341.33     21.73 o 
   3  12   5      190.28      230.73     21.49 o 
   4  12   5      189.40      189.97     21.43 o 
   5  12   5        8.00      -13.64     23.39 o 
   6  12   5      287.30      358.64     47.55 o 
   7  12   5       23.79       51.11     50.18 o 
   8  12   5       87.26       -9.04     39.45 o 
   9  12   5       61.85       80.99     41.32 o 
  -8  13   5      103.81       84.77     37.23 o 
  -7  13   5       37.09       71.13     36.96 o 
  -6  13   5       55.80       41.50     39.15 o 
  -5  13   5     2371.11     2530.86     63.56 o 
  -4  13   5      390.58      413.88     29.99 o 
  -3  13   5        6.53      -13.77     25.75 o 
  -2  13   5       30.43       27.50     25.78 o 
  -1  13   5      668.49      611.67     38.13 o 
   0  13   5       14.18       27.54     26.70 o 
   1  13   5       78.70       23.73     25.89 o 
   2  13   5       21.41       -9.23     21.46 o 
   3  13   5       80.33       20.06     21.56 o 
   4  13   5      496.38      568.66     29.65 o 
   5  13   5        0.75       14.31     28.49 o 
   6  13   5       87.98      137.32     35.11 o 
   7  13   5       17.79       35.27     36.96 o 
   8  13   5       11.50      -65.17     43.44 o 
  -8  14   5       32.43      -66.39     44.26 o 
  -7  14   5       26.41       34.44     38.22 o 
  -6  14   5      148.30      248.79     43.46 o 
  -5  14   5        2.54        1.28     39.41 o 
  -4  14   5      412.20      381.13     33.16 o 
  -3  14   5       77.28       82.90     29.95 o 
  -2  14   5      300.28      374.10     52.76 o 
  -1  14   5      266.20      261.40     29.63 o 
   0  14   5      126.03       75.25     28.37 o 
   1  14   5      678.32      675.32     36.21 o 
   2  14   5      597.40      578.00     34.93 o 
   3  14   5        0.40       14.44     29.82 o 
   4  14   5      118.28      179.82     29.18 o 
   5  14   5      179.11      161.35     32.80 o 
   6  14   5      274.65      276.92     39.64 o 
   7  14   5      234.89      177.29     39.06 o 
  -6  15   5       12.68      -40.37     45.19 o 
  -5  15   5        0.65      -26.38     67.16 o 
  -4  15   5      258.24      245.99     46.44 o 
  -3  15   5        0.11      -27.27     37.22 o 
  -2  15   5      121.03       68.36     36.65 o 
  -1  15   5       72.14       98.60     36.86 o 
   0  15   5      431.57      456.06     36.41 o 
   1  15   5      184.29      254.98     34.19 o 
   2  15   5      387.89      315.39     35.23 o 
   3  15   5      108.45      161.03     34.24 o 
   4  15   5      346.14      411.17     36.40 o 
   5  15   5       33.43       54.81     40.24 o 
   6  15   5       46.18      127.65     51.25 o 
  -5  16   5      155.55      270.67     64.29 o 
  -4  16   5       29.14       72.53     45.25 o 
  -3  16   5        1.41       11.84     39.89 o 
  -2  16   5        2.36       -2.78     40.44 o 
  -1  16   5        1.27      -16.96     38.58 o 
   0  16   5       27.44       27.33     35.16 o 
   1  16   5        0.95        6.24     34.37 o 
   2  16   5       11.75       21.43     35.93 o 
   3  16   5      166.79      238.74     36.85 o 
   4  16   5       59.89      119.13     42.59 o 
   5  16   5        3.97       -9.66     50.15 o 
  -3  17   5       16.87      -13.93     49.95 o 
  -2  17   5       18.21       53.79     43.86 o 
  -1  17   5       15.81      -64.38     42.92 o 
   0  17   5       21.18       10.28     42.37 o 
   1  17   5       50.82       21.14     37.99 o 
   2  17   5        5.44        1.81     59.70 o 
   3  17   5        3.11       12.51     38.35 o 
 -12   0   6      191.79      104.99     88.52 o 
 -10   0   6      270.68      222.04     25.00 o 
  -8   0   6      196.32      178.30     18.09 o 
  -6   0   6    23151.07    22614.78    349.30 o 
  -4   0   6      692.96      699.87     19.92 o 
  -2   0   6    91108.42    93045.09   1070.43 o 
   0   0   6    17159.21    20404.21    311.54 o 
   2   0   6     1127.31     1083.76     25.26 o 
   4   0   6       35.01       33.99     13.25 o 
   6   0   6    20273.34    21404.73    524.36 o 
   8   0   6      270.44      257.17     17.25 o 
  10   0   6      456.76      451.02     26.44 o 
  12   0   6        2.03       10.27     27.86 o 
 -13   1   6        1.90      -65.62    103.44 o 
 -12   1   6        3.77      -13.15     39.50 o 
 -11   1   6        6.85       28.00     20.97 o 
 -10   1   6      161.43      158.16     24.85 o 
  -9   1   6      337.94      414.15     14.64 o 
  -8   1   6      613.45      669.41     22.43 o 
  -7   1   6     1175.20     1170.88     22.67 o 
  -6   1   6     5090.80     4949.12     56.67 o 
  -5   1   6       76.59       69.39      6.70 o 
  -4   1   6      366.95      487.13     11.54 o 
  -3   1   6     3833.40     3767.80     35.61 o 
  -2   1   6     3472.65     2998.13     31.42 o 
  -1   1   6     5344.96     5825.86     60.95 o 
   0   1   6    28676.49    30057.87    305.44 o 
   1   1   6     3223.25     3204.25     37.02 o 
   2   1   6      140.24       90.08      6.57 o 
   3   1   6     2892.11     2960.62     37.42 o 
   4   1   6     6950.87     7343.10     80.21 o 
   5   1   6     5869.27     6163.65     74.41 o 
   6   1   6      549.06      596.49     24.65 o 
   7   1   6     1096.73     1165.86     20.58 o 
   8   1   6       55.80       74.21     11.47 o 
   9   1   6       41.69       46.59     16.61 o 
  10   1   6       69.82       40.54     19.10 o 
  11   1   6       89.63       81.42     18.42 o 
  12   1   6        0.26       -3.47     19.81 o 
  13   1   6       42.17       61.89     22.77 o 
 -13   2   6       10.49       -6.18    104.21 o 
 -12   2   6      270.52      332.64     24.10 o 
 -11   2   6      121.55      113.95     36.74 o 
 -10   2   6      799.17      797.15     44.11 o 
  -9   2   6      252.36      265.10     13.27 o 
  -8   2   6     3042.94     3007.73     37.55 o 
  -7   2   6      322.16      310.13     10.35 o 
  -6   2   6     2687.55     2839.55     32.72 o 
  -5   2   6       10.36        5.50      6.25 o 
  -4   2   6     2197.80     2272.99     26.68 o 
  -3   2   6      680.96      629.92     10.85 o 
  -2   2   6      812.10      885.61     11.97 o 
  -1   2   6      664.64      660.94     10.52 o 
   0   2   6     1766.86     1991.17     22.54 o 
   1   2   6     1538.90     1608.63     19.58 o 
   2   2   6     6440.23     6474.65     72.16 o 
   3   2   6      158.20      141.61      9.33 o 
   4   2   6     7706.07     7837.89     89.38 o 
   5   2   6     1056.07     1042.04     22.32 o 
   6   2   6     2406.00     2467.55     41.96 o 
   7   2   6       48.23       42.92     12.02 o 
   8   2   6     1080.71     1024.27     23.00 o 
   9   2   6      167.88      170.76     19.49 o 
  10   2   6     1250.72     1324.95     34.91 o 
  11   2   6        5.26       24.63     21.23 o 
  12   2   6       21.11       26.80     20.58 o 
  13   2   6        6.63      -33.75     22.50 o 
 -13   3   6        1.03       -8.86     22.28 o 
 -12   3   6       12.04       26.36     17.45 o 
 -11   3   6        0.97       22.25     16.09 o 
 -10   3   6      129.67      139.52     15.93 o 
  -9   3   6      102.83       87.30     16.37 o 
  -8   3   6       37.31       37.93      9.97 o 
  -7   3   6     2541.19     2570.19     30.79 o 
  -6   3   6     3335.55     3281.13     39.54 o 
  -5   3   6      977.41      896.97     14.83 o 
  -4   3   6       23.40        2.45      6.71 o 
  -3   3   6    27380.40    27998.14    285.29 o 
  -2   3   6      232.84      196.64      6.91 o 
  -1   3   6       22.77       13.30      4.39 o 
   0   3   6    10917.56    11540.16    113.48 o 
   1   3   6    43118.73    44756.86    455.19 o 
   2   3   6       31.63       27.39      7.61 o 
   3   3   6       58.63       51.45     12.41 o 
   4   3   6      857.68      856.01     18.56 o 
   5   3   6     2528.87     2462.54     37.76 o 
   6   3   6     1430.61     1382.06     27.12 o 
   7   3   6        7.91        6.40     12.79 o 
   8   3   6      108.97      162.65     18.39 o 
   9   3   6       53.78       56.66     19.54 o 
  10   3   6      161.69      126.96     22.01 o 
  11   3   6        1.46      -25.18     23.25 o 
  12   3   6       14.63       47.03     25.30 o 
 -12   4   6       48.92       81.47     20.00 o 
 -11   4   6        0.38        5.67     21.38 o 
 -10   4   6        8.67       15.25     14.32 o 
  -9   4   6        0.24       11.37     13.13 o 
  -8   4   6       52.59       23.31     11.72 o 
  -7   4   6      380.39      347.03     12.07 o 
  -6   4   6      658.69      666.71     15.03 o 
  -5   4   6       35.35       23.35      7.65 o 
  -4   4   6      854.17      952.66     15.92 o 
  -3   4   6      806.58      868.85     15.43 o 
  -2   4   6    12233.69    12342.51    120.74 o 
  -1   4   6     4536.19     4142.44     48.04 o 
   0   4   6     5872.33     5638.13     60.51 o 
   1   4   6     1261.34     1379.22     20.30 o 
   2   4   6     4056.46     5321.95     65.48 o 
   3   4   6     2734.22     2725.94     39.43 o 
   4   4   6      539.45      573.53     15.67 o 
   5   4   6       45.47       32.66     10.50 o 
   6   4   6      697.26      735.60     19.63 o 
   7   4   6      355.33      413.42     18.63 o 
   8   4   6      229.60      242.00     25.72 o 
   9   4   6      174.71      194.69     29.77 o 
  10   4   6       63.90       81.64     23.12 o 
  11   4   6       14.36       36.84     24.30 o 
  12   4   6       65.53       41.23     28.16 o 
 -12   5   6        0.08      -27.97     18.65 o 
 -11   5   6        0.19       -8.10     16.94 o 
 -10   5   6       25.22        5.88     16.27 o 
  -9   5   6       35.08       25.64     15.08 o 
  -8   5   6       87.12       73.68     14.87 o 
  -7   5   6       70.77       79.40     12.90 o 
  -6   5   6      259.20      272.62     13.00 o 
  -5   5   6     1183.31     1208.70     20.60 o 
  -4   5   6    10259.21    10349.96    108.19 o 
  -3   5   6      664.78      845.49     15.55 o 
  -2   5   6     3083.62     2954.25     36.42 o 
  -1   5   6     3669.42     3973.20     54.44 o 
   0   5   6    18784.06    19941.40    204.79 o 
   1   5   6     2910.63     2890.83     34.16 o 
   2   5   6      256.17      228.75     13.42 o 
   3   5   6     3708.01     3795.91     52.78 o 
   4   5   6      822.94      802.96     20.33 o 
   5   5   6     1668.65     1786.26     30.35 o 
   6   5   6      387.40      441.00     17.36 o 
   7   5   6       98.09      139.06     15.68 o 
   8   5   6      116.19      110.58     18.10 o 
   9   5   6      187.73      149.43     20.25 o 
  10   5   6        0.24        1.45     25.04 o 
  11   5   6        1.90       47.63     27.54 o 
  12   5   6       16.33        9.33     29.43 o 
 -12   6   6       18.04       53.91     22.72 o 
 -11   6   6      240.61      246.79     22.51 o 
 -10   6   6      347.20      383.82     22.22 o 
  -9   6   6      188.17      172.96     17.75 o 
  -8   6   6      606.30      625.63     20.16 o 
  -7   6   6     1768.51     1724.02     29.26 o 
  -6   6   6      464.03      511.68     14.42 o 
  -5   6   6      293.68      342.20     12.55 o 
  -4   6   6     1463.03     1508.54     25.74 o 
  -3   6   6     1379.89     1309.22     23.32 o 
  -2   6   6      261.57      235.36     10.91 o 
  -1   6   6      294.77      342.51     13.81 o 
   0   6   6      575.26      717.25     15.49 o 
   1   6   6      773.60      653.88     17.77 o 
   2   6   6     1265.95     1302.67     23.25 o 
   3   6   6       25.23       14.79     11.77 o 
   4   6   6      617.74      615.95     19.33 o 
   5   6   6     3469.77     3266.62     52.85 o 
   6   6   6      200.32      169.91     13.39 o 
   7   6   6      130.18      107.53     20.41 o 
   8   6   6      190.18      193.36     19.93 o 
   9   6   6      776.66      766.80     36.93 o 
  10   6   6      582.60      576.73     32.10 o 
  11   6   6       25.40       -7.18     28.80 o 
  12   6   6        1.28      -50.59     33.95 o 
 -12   7   6       15.25       33.72     24.97 o 
 -11   7   6        1.52        5.87     23.16 o 
 -10   7   6      253.75      279.82     23.59 o 
  -9   7   6        7.95       23.89     23.70 o 
  -8   7   6      715.29      730.94     25.46 o 
  -7   7   6     1243.86     1337.00     33.63 o 
  -6   7   6      149.50      180.21     15.96 o 
  -5   7   6      691.76      669.68     19.77 o 
  -4   7   6      641.88      584.07     20.60 o 
  -3   7   6     6842.21     7225.46     88.26 o 
  -2   7   6      453.25      399.54     13.39 o 
  -1   7   6      840.90      846.19     22.55 o 
   0   7   6     3396.82     3980.66     48.83 o 
   1   7   6     1411.10     1087.48     22.99 o 
   2   7   6     2466.59     2410.83     35.82 o 
   3   7   6      600.14      627.19     16.79 o 
   4   7   6     1356.78     1433.60     31.96 o 
   5   7   6      405.90      358.94     24.00 o 
   6   7   6     1455.55     1541.51     34.27 o 
   7   7   6      433.55      428.05     24.25 o 
   8   7   6      841.39      882.55     36.15 o 
   9   7   6       81.71      116.89     28.33 o 
  10   7   6      249.04      251.42     34.66 o 
  11   7   6       50.41       59.24     31.41 o 
 -11   8   6       55.11       71.20     25.94 o 
 -10   8   6      193.85      166.90     24.71 o 
  -9   8   6       92.13       92.65     26.09 o 
  -8   8   6      230.51      226.97     23.29 o 
  -7   8   6       19.39       22.92     19.99 o 
  -6   8   6       24.91       43.41     15.01 o 
  -5   8   6     1264.76     1260.60     24.30 o 
  -4   8   6       14.20        2.41     15.00 o 
  -3   8   6       13.70        1.34     13.21 o 
  -2   8   6      920.97     1210.79     23.58 o 
  -1   8   6    10214.62    10247.88    123.10 o 
   0   8   6       16.33       20.37     14.61 o 
   1   8   6      193.60      194.74     15.09 o 
   2   8   6       84.15       73.40     14.28 o 
   3   8   6     3905.66     3818.10     52.22 o 
   4   8   6      437.28      426.18     18.31 o 
   5   8   6      719.35      691.62     21.35 o 
   6   8   6      659.86      647.98     24.17 o 
   7   8   6       96.57       31.06     28.45 o 
   8   8   6        0.12       -0.36     29.13 o 
   9   8   6      742.58      779.51     35.93 o 
  10   8   6      303.89      337.36     40.19 o 
  11   8   6      116.34       75.28     36.62 o 
 -11   9   6        2.99       48.37     28.08 o 
 -10   9   6        2.62       28.55     26.02 o 
  -9   9   6       27.77       39.36     24.62 o 
  -8   9   6        4.85      -34.81     23.21 o 
  -7   9   6       98.29      103.32     22.82 o 
  -6   9   6      152.25      164.03     17.56 o 
  -5   9   6      229.92      248.11     19.07 o 
  -4   9   6     1417.41     1508.06     32.72 o 
  -3   9   6      903.87      848.19     22.41 o 
  -2   9   6     1349.42     1417.41     26.37 o 
  -1   9   6      265.36      304.85     15.30 o 
   0   9   6     1106.90     1038.72     29.48 o 
   1   9   6     1670.85     1722.73     33.74 o 
   2   9   6     1172.09     1094.59     26.11 o 
   3   9   6      664.65      731.32     21.63 o 
   4   9   6        1.68       19.31     15.04 o 
   5   9   6      627.48      624.29     22.83 o 
   6   9   6     2115.34     2117.80     39.59 o 
   7   9   6      901.71      828.24     32.77 o 
   8   9   6       67.00       54.61     26.78 o 
   9   9   6       79.36        7.53     30.52 o 
  10   9   6      345.53      344.35     35.95 o 
  11   9   6       15.96      -26.96     35.67 o 
 -10  10   6      143.89      173.35     34.01 o 
  -9  10   6        9.98       40.11     31.06 o 
  -8  10   6       18.92        7.60     25.81 o 
  -7  10   6      706.77      750.05     30.27 o 
  -6  10   6       27.66       40.96     21.78 o 
  -5  10   6       84.98       99.94     19.41 o 
  -4  10   6       94.50       63.67     19.74 o 
  -3  10   6     1067.82     1053.02     26.67 o 
  -2  10   6      231.34      197.87     16.71 o 
  -1  10   6      120.01       96.44     15.23 o 
   0  10   6        3.31      -24.92     19.53 o 
   1  10   6      834.52      939.86     25.93 o 
   2  10   6      191.16      218.10     16.76 o 
   3  10   6      102.94       75.76     16.22 o 
   4  10   6       17.46       -4.82     15.62 o 
   5  10   6     1897.16     1874.23     45.64 o 
   6  10   6      105.15       55.13     32.31 o 
   7  10   6       48.06       -3.34     33.28 o 
   8  10   6        0.22       25.56     35.11 o 
   9  10   6      289.82      299.34     39.42 o 
  10  10   6       16.50       10.87     35.76 o 
 -10  11   6       15.16      -25.99     34.71 o 
  -9  11   6      192.59      240.30     58.19 o 
  -8  11   6      280.97      318.45     51.96 o 
  -7  11   6      192.56      228.79     32.54 o 
  -6  11   6       60.34       98.25     25.34 o 
  -5  11   6      118.30       73.55     24.03 o 
  -4  11   6      227.44      200.10     23.96 o 
  -3  11   6     3664.71     3876.39     67.45 o 
  -2  11   6     1104.77     1189.24     27.82 o 
  -1  11   6      372.15      335.34     20.05 o 
   0  11   6      215.77      222.19     23.69 o 
   1  11   6      568.20      503.04     23.40 o 
   2  11   6      480.70      475.48     22.28 o 
   3  11   6      641.71      671.04     29.84 o 
   4  11   6      726.77      742.34     24.39 o 
   5  11   6       12.67      -18.31     21.66 o 
   6  11   6       51.41       16.25     28.17 o 
   7  11   6      486.86      504.96     40.29 o 
   8  11   6        8.16        8.39     37.02 o 
   9  11   6        1.05       -4.55     39.19 o 
  10  11   6        0.55        5.41     37.37 o 
  -9  12   6       88.04       77.93     37.51 o 
  -8  12   6       53.00       11.27     35.75 o 
  -7  12   6      381.77      345.38     35.50 o 
  -6  12   6      876.50      725.01     43.86 o 
  -5  12   6      149.19       92.64     27.14 o 
  -4  12   6      454.35      489.85     28.99 o 
  -3  12   6       29.07       -1.48     24.09 o 
  -2  12   6     1016.38     1001.71     32.65 o 
  -1  12   6     1702.81     1788.26     40.09 o 
   0  12   6        5.67        9.96     23.37 o 
   1  12   6       13.12      -15.67     21.83 o 
   2  12   6     1005.09     1179.36     30.73 o 
   3  12   6      414.73      365.55     22.82 o 
   4  12   6       22.45      -24.11     20.43 o 
   5  12   6       70.81       37.76     23.71 o 
   6  12   6       54.25       62.26     34.91 o 
   7  12   6       32.95       11.82     39.10 o 
   8  12   6        9.77        6.21     39.74 o 
   9  12   6      165.14      155.87     62.45 o 
  -8  13   6      248.74      341.75     40.87 o 
  -7  13   6        1.22       -5.42     36.70 o 
  -6  13   6       16.31       37.52     40.96 o 
  -5  13   6      626.15      552.20     37.19 o 
  -4  13   6      740.16      782.25     33.65 o 
  -3  13   6      413.29      452.33     29.91 o 
  -2  13   6       11.52       -0.75     25.86 o 
  -1  13   6       23.49      -37.83     31.60 o 
   0  13   6       30.31       26.11     30.57 o 
   1  13   6      774.02      715.34     31.76 o 
   2  13   6       16.28       15.12     22.21 o 
   3  13   6      198.08      169.10     23.86 o 
   4  13   6      243.91      231.46     27.46 o 
   5  13   6       54.80       19.10     29.81 o 
   6  13   6       76.42       40.02     39.86 o 
   7  13   6       24.05        9.12     41.51 o 
   8  13   6       41.30      -14.02     43.44 o 
  -7  14   6       22.43      -27.55     38.78 o 
  -6  14   6       93.06      100.38     48.27 o 
  -5  14   6        7.16       39.95     34.72 o 
  -4  14   6        5.00       40.23     31.58 o 
  -3  14   6       75.86       24.12     34.80 o 
  -2  14   6       64.75       31.37     53.22 o 
  -1  14   6       42.41       27.53     33.99 o 
   0  14   6       34.53      -18.89     34.43 o 
   1  14   6       57.69      103.86     32.97 o 
   2  14   6       42.72       63.81     31.34 o 
   3  14   6       83.59       81.10     30.10 o 
   4  14   6      268.91      325.71     33.23 o 
   5  14   6      291.94      302.20     37.69 o 
   6  14   6       97.66      119.18     43.96 o 
   7  14   6        0.36      -91.04     60.69 o 
  -6  15   6      191.15      377.25    164.82 o 
  -5  15   6      233.35       97.08     96.63 o 
  -4  15   6       16.58       63.45     43.35 o 
  -3  15   6       74.28       12.02     40.58 o 
  -2  15   6      450.65      467.87     41.81 o 
  -1  15   6       56.95       30.01     41.55 o 
   0  15   6       93.87       98.45     50.70 o 
   1  15   6       33.96       35.99     36.93 o 
   2  15   6       74.74      105.80     38.71 o 
   3  15   6      226.69      247.43     37.35 o 
   4  15   6      428.66      556.39     42.61 o 
   5  15   6       19.21      -56.57     45.29 o 
   6  15   6        9.39       62.96     65.49 o 
  -5  16   6       66.54      152.97     66.12 o 
  -4  16   6       35.50       30.39     48.16 o 
  -3  16   6      109.72      119.77     41.87 o 
  -2  16   6      292.07      301.66     42.18 o 
  -1  16   6       57.09       99.91     40.27 o 
   0  16   6      260.82      265.43     42.58 o 
   1  16   6       15.08       23.68     39.90 o 
   2  16   6      392.12      410.17     42.79 o 
   3  16   6       91.56       61.48     41.25 o 
   4  16   6      264.98      266.72     50.83 o 
   5  16   6        0.79      -68.30     62.62 o 
  -3  17   6       25.36      101.93     53.07 o 
  -2  17   6        0.71      -26.64     42.88 o 
  -1  17   6        3.85      -64.05     42.70 o 
   0  17   6       51.25      -38.40     43.15 o 
   1  17   6       54.04       63.93     42.08 o 
   2  17   6        3.05      -18.23     43.96 o 
 -11   0   7        1.20      -11.05     30.33 o 
  -9   0   7      823.83      926.87     41.80 o 
  -7   0   7     1346.08     1421.00     25.14 o 
  -5   0   7    10161.68    10842.96    150.66 o 
  -3   0   7     2893.76     3081.84     42.92 o 
  -1   0   7     2076.95     2202.12     48.52 o 
   1   0   7        3.05       -8.83      8.07 o 
   3   0   7     8632.30     8425.17    151.63 o 
   5   0   7       44.22       26.03      9.14 o 
   7   0   7     2270.57     2183.81     43.40 o 
   9   0   7       66.82       23.82     22.16 o 
  11   0   7       67.08       78.97     27.50 o 
 -13   1   7        2.54      -45.80    104.47 o 
 -12   1   7      156.67      203.19     26.50 o 
 -11   1   7       27.88       15.28     23.11 o 
 -10   1   7       97.19      102.19     18.75 o 
  -9   1   7       70.04       70.02     23.83 o 
  -8   1   7       49.05       45.80     12.84 o 
  -7   1   7      244.71      276.08      9.26 o 
  -6   1   7      340.29      350.63     12.32 o 
  -5   1   7     4384.32     4500.74     42.40 o 
  -4   1   7     5457.28     5696.44     61.13 o 
  -3   1   7     4239.15     4351.37     44.99 o 
  -2   1   7       76.16       40.71      5.60 o 
  -1   1   7    13326.96    13921.11    143.39 o 
   0   1   7      138.14      196.00      9.09 o 
   1   1   7     2186.17     2120.85     26.32 o 
   2   1   7      163.16      143.04      7.84 o 
   3   1   7      460.85      411.20     17.30 o 
   4   1   7      471.94      422.52     11.67 o 
   5   1   7     6908.68     7045.28     84.11 o 
   6   1   7      916.97      957.59     16.54 o 
   7   1   7      483.97      475.95     21.99 o 
   8   1   7     1257.83     1097.77     23.58 o 
   9   1   7      299.27      302.18     17.68 o 
  10   1   7      425.57      503.57     20.76 o 
  11   1   7       96.81       68.49     19.50 o 
  12   1   7       13.10       56.93     21.47 o 
 -13   2   7        0.26      -15.77     21.19 o 
 -12   2   7       12.91       10.81     19.50 o 
 -11   2   7       35.51       29.66     17.49 o 
 -10   2   7        0.13       12.69     15.15 o 
  -9   2   7      420.07      447.82     15.77 o 
  -8   2   7      223.97      245.88     10.55 o 
  -7   2   7       51.44       63.19      9.99 o 
  -6   2   7      479.07      517.35     14.67 o 
  -5   2   7      163.46      150.91     10.20 o 
  -4   2   7     8591.01     8615.43     81.71 o 
  -3   2   7    23602.65    22774.00    233.36 o 
  -2   2   7     4143.69     3933.21     38.94 o 
  -1   2   7       12.72        0.30      5.26 o 
   0   2   7    23695.35    25466.26    246.84 o 
   1   2   7    58398.34    59899.61    576.44 o 
   2   2   7    11045.75    11333.23    124.41 o 
   3   2   7      753.69      957.84     19.26 o 
   4   2   7      319.31      268.68     10.67 o 
   5   2   7     3595.78     3239.03     59.59 o 
   6   2   7      141.50      160.70      9.76 o 
   7   2   7      122.11      138.93     14.04 o 
   8   2   7        2.36       16.69     15.01 o 
   9   2   7      120.80      148.71     17.61 o 
  10   2   7        2.35       10.55     22.36 o 
  11   2   7       97.64       95.79     20.26 o 
  12   2   7        0.39      -29.26     31.31 o 
 -12   3   7      130.64      136.67     19.78 o 
 -11   3   7       10.25       15.23     14.47 o 
 -10   3   7      565.45      616.97     18.54 o 
  -9   3   7       13.77       -9.95     11.95 o 
  -8   3   7      856.86      735.59     17.04 o 
  -7   3   7       16.37       60.82      9.70 o 
  -6   3   7     1227.40     1376.74     21.52 o 
  -5   3   7     3260.68     3040.67     34.90 o 
  -4   3   7      171.77      179.72      8.36 o 
  -3   3   7       62.32       73.13      8.44 o 
  -2   3   7     1298.93     1413.82     18.14 o 
  -1   3   7    25592.07    25285.21    257.48 o 
   0   3   7      912.39     1010.34     15.11 o 
   1   3   7       55.85       45.28      7.26 o 
   2   3   7      800.79      707.27     25.35 o 
   3   3   7     5371.87     5132.15     58.96 o 
   4   3   7     6147.57     6149.76     74.61 o 
   5   3   7     2667.51     2727.97     40.14 o 
   6   3   7     2388.07     2510.20     39.21 o 
   7   3   7       22.59       20.56     12.51 o 
   8   3   7     2442.45     2173.49     43.25 o 
   9   3   7       94.45       84.45     21.00 o 
  10   3   7       34.40       31.53     21.96 o 
  11   3   7      110.75      101.90     21.29 o 
  12   3   7      402.89      341.17     24.77 o 
 -12   4   7       11.82       37.47     21.73 o 
 -11   4   7       64.75       64.03     16.59 o 
 -10   4   7      337.36      314.12     17.20 o 
  -9   4   7      429.99      517.46     21.97 o 
  -8   4   7      605.66      622.47     23.19 o 
  -7   4   7      821.79      908.66     26.01 o 
  -6   4   7      314.24      253.70     11.14 o 
  -5   4   7     4298.02     4352.78     51.37 o 
  -4   4   7        4.93       -5.80      8.41 o 
  -3   4   7      938.89      928.47     16.00 o 
  -2   4   7       61.91       47.87      7.32 o 
  -1   4   7       12.73        1.87      5.13 o 
   0   4   7        1.37        0.29      9.08 o 
   1   4   7       31.76       16.08      8.02 o 
   2   4   7      732.67      657.32     16.03 o 
   3   4   7     6438.94     6334.82     77.20 o 
   4   4   7      202.80      194.39     12.30 o 
   5   4   7      667.30      645.84     16.75 o 
   6   4   7     1157.39     1140.38     27.74 o 
   7   4   7     1415.95     1402.74     29.67 o 
   8   4   7      421.99      435.03     23.11 o 
   9   4   7     1060.17      931.30     41.26 o 
  10   4   7      119.00      122.99     27.71 o 
  11   4   7      115.85      144.46     26.74 o 
  12   4   7       19.54       28.80     23.84 o 
 -12   5   7       39.20       82.64     30.43 o 
 -11   5   7      152.20      163.88     24.14 o 
 -10   5   7       92.74      105.71     17.56 o 
  -9   5   7        0.94       -7.63     15.95 o 
  -8   5   7       11.77       -8.44     15.41 o 
  -7   5   7     1780.56     1777.98     29.73 o 
  -6   5   7      411.62      443.53     14.21 o 
  -5   5   7      572.91      636.50     15.57 o 
  -4   5   7      311.44      240.19     10.54 o 
  -3   5   7     7925.92     8170.21     86.28 o 
  -2   5   7      820.99      777.82     15.29 o 
  -1   5   7     1979.28     1999.58     30.95 o 
   0   5   7       58.16      127.80      9.21 o 
   1   5   7      197.35      121.42     10.64 o 
   2   5   7       38.94       24.35      9.76 o 
   3   5   7       12.25      -12.20     11.42 o 
   4   5   7      645.92      643.28     17.22 o 
   5   5   7     4969.65     5001.98     68.36 o 
   6   5   7       63.88       28.42     10.57 o 
   7   5   7       31.52      -14.24     10.13 o 
   8   5   7      712.45      669.40     24.13 o 
   9   5   7     1920.72     2213.07     67.21 o 
  10   5   7        3.85       14.47     26.97 o 
  11   5   7      256.01      257.51     30.93 o 
  12   5   7       76.90       64.21     31.17 o 
 -12   6   7        0.12       -5.50     29.09 o 
 -11   6   7       14.03       23.08     20.19 o 
 -10   6   7       15.84       -0.56     25.45 o 
  -9   6   7       23.12       17.65     23.71 o 
  -8   6   7      469.16      393.90     19.18 o 
  -7   6   7      178.11      200.08     16.63 o 
  -6   6   7       71.06       50.98     11.84 o 
  -5   6   7     1096.25     1025.10     19.38 o 
  -4   6   7    10726.51    10463.35    116.63 o 
  -3   6   7     3508.33     3587.56     44.22 o 
  -2   6   7     6752.42     7415.59     84.11 o 
  -1   6   7      284.89      362.87     13.52 o 
   0   6   7     1975.44     1743.30     27.47 o 
   1   6   7     7681.42     7696.54     87.64 o 
   2   6   7     1687.71     1635.05     29.57 o 
   3   6   7     1634.14     1910.16     35.71 o 
   4   6   7      642.66      570.93     20.05 o 
   5   6   7      522.55      570.27     18.32 o 
   6   6   7     1293.78     1417.23     29.04 o 
   7   6   7      110.25      150.05     26.97 o 
   8   6   7        8.14       -6.33     19.30 o 
   9   6   7        0.65       27.47     26.81 o 
  10   6   7        0.06      -56.10     37.40 o 
  11   6   7      279.27      237.75     32.19 o 
  12   6   7       12.13      -49.11     32.74 o 
 -12   7   7       17.51       16.98     25.63 o 
 -11   7   7       88.97      107.81     24.70 o 
 -10   7   7      141.46      188.91     23.48 o 
  -9   7   7       63.54       32.38     21.55 o 
  -8   7   7      936.62      939.16     29.24 o 
  -7   7   7      363.87      304.08     21.26 o 
  -6   7   7       33.76       66.42     16.22 o 
  -5   7   7      261.89      291.31     13.89 o 
  -4   7   7     1805.78     1783.14     30.17 o 
  -3   7   7       14.67        7.31     12.69 o 
  -2   7   7     5419.49     5402.90     63.78 o 
  -1   7   7     8924.23     8982.47    117.25 o 
   0   7   7       15.97      -15.31     10.21 o 
   1   7   7     1329.40     1268.18     23.45 o 
   2   7   7     4324.50     4093.52     54.30 o 
   3   7   7     4349.84     4397.89     62.53 o 
   4   7   7     1292.26     1247.11     31.14 o 
   5   7   7       12.26      -13.07     17.17 o 
   6   7   7     3071.33     3013.42     52.11 o 
   7   7   7      235.91      196.72     29.79 o 
   8   7   7        5.50      -40.89     27.26 o 
   9   7   7       43.37       12.15     33.46 o 
  10   7   7        0.44       20.10     50.51 o 
  11   7   7      186.02      200.67     34.10 o 
 -11   8   7      120.70       99.27     26.94 o 
 -10   8   7      130.37       84.13     25.19 o 
  -9   8   7       42.32        9.23     23.48 o 
  -8   8   7      739.10      826.21     28.49 o 
  -7   8   7      499.44      514.98     24.66 o 
  -6   8   7      825.97      794.81     19.73 o 
  -5   8   7      218.61      246.47     15.74 o 
  -4   8   7      557.99      553.32     18.48 o 
  -3   8   7      551.99      521.12     26.47 o 
  -2   8   7       12.28      -14.26     12.08 o 
  -1   8   7      246.32      204.80     18.36 o 
   0   8   7       80.73       95.76     13.16 o 
   1   8   7      147.13      115.47     14.05 o 
   2   8   7     1649.13     1606.11     30.97 o 
   3   8   7       50.45       14.38     15.69 o 
   4   8   7      132.87      113.77     16.60 o 
   5   8   7       13.39        6.44     18.93 o 
   6   8   7     2669.44     2621.12     48.15 o 
   7   8   7       50.98       20.08     29.70 o 
   8   8   7      787.08      919.26     47.78 o 
   9   8   7       44.94       29.13     30.17 o 
  10   8   7       72.86       92.19     33.52 o 
  11   8   7       64.73       66.63     33.66 o 
 -11   9   7       43.09       19.82     32.90 o 
 -10   9   7       16.06       21.16     27.52 o 
  -9   9   7      138.08      121.01     25.97 o 
  -8   9   7      320.58      327.43     26.49 o 
  -7   9   7      692.61      829.78     30.20 o 
  -6   9   7        3.89      -21.86     15.26 o 
  -5   9   7      543.81      497.82     21.62 o 
  -4   9   7     3076.63     3172.41     51.60 o 
  -3   9   7     2563.04     2609.53     40.65 o 
  -2   9   7      113.86       85.10     14.44 o 
  -1   9   7      250.88      246.95     22.99 o 
   0   9   7      124.46      129.46     16.96 o 
   1   9   7      202.67      175.38     16.34 o 
   2   9   7      331.73      345.60     17.51 o 
   3   9   7      251.03      266.28     17.36 o 
   4   9   7      190.10      196.56     18.57 o 
   5   9   7     3943.54     3818.70     58.48 o 
   6   9   7      550.58      650.55     26.30 o 
   7   9   7        3.78       -3.11     27.37 o 
   8   9   7      173.01      182.20     33.60 o 
   9   9   7      504.44      536.87     40.06 o 
  10   9   7       41.29      -35.70     34.05 o 
  11   9   7        0.54        8.22     37.85 o 
 -10  10   7        2.11       28.39     34.56 o 
  -9  10   7      307.96      230.61     33.52 o 
  -8  10   7      192.35      213.03     31.73 o 
  -7  10   7       13.91       52.69     25.35 o 
  -6  10   7      747.42      769.52     29.53 o 
  -5  10   7     1751.30     1675.97     40.56 o 
  -4  10   7     4044.58     4161.40     63.13 o 
  -3  10   7     1086.96     1170.13     29.27 o 
  -2  10   7     3193.62     3400.16     46.58 o 
  -1  10   7      801.55      781.97     24.68 o 
   0  10   7     6625.01     6906.29     94.97 o 
   1  10   7     1181.65     1153.36     38.29 o 
   2  10   7     2353.43     2376.22     44.65 o 
   3  10   7      349.36      345.16     19.48 o 
   4  10   7     1447.37     1419.40     32.74 o 
   5  10   7       10.66        0.61     20.14 o 
   6  10   7       73.60       59.28     26.89 o 
   7  10   7      263.22      300.52     37.17 o 
   8  10   7       59.29       81.77     35.27 o 
   9  10   7      109.56       91.42     37.82 o 
  10  10   7        0.51      -13.08     37.18 o 
 -10  11   7      148.70      123.96     37.25 o 
  -9  11   7      146.07      224.54     35.80 o 
  -8  11   7       74.01       87.87     34.30 o 
  -7  11   7      347.25      423.36     34.22 o 
  -6  11   7       93.43       81.71     30.37 o 
  -5  11   7       85.30       76.37     24.69 o 
  -4  11   7      268.37      256.39     25.72 o 
  -3  11   7        5.77        2.59     22.02 o 
  -2  11   7     3131.90     3067.86     52.22 o 
  -1  11   7     1099.49     1115.10     30.30 o 
   0  11   7      408.44      398.43     24.79 o 
   1  11   7      991.87      933.54     27.98 o 
   2  11   7     1702.91     1740.58     44.49 o 
   3  11   7      539.78      500.69     24.90 o 
   4  11   7        1.61       -0.52     21.33 o 
   5  11   7      295.61      300.22     26.70 o 
   6  11   7       54.59       38.31     28.69 o 
   7  11   7       14.59      -42.75     36.29 o 
   8  11   7       72.71       23.53     37.74 o 
   9  11   7       84.70       71.78     41.37 o 
  -9  12   7       88.20       65.61     36.68 o 
  -8  12   7      201.46      285.43     38.32 o 
  -7  12   7      341.07      374.03     37.99 o 
  -6  12   7      102.62      101.37     40.11 o 
  -5  12   7      338.92      279.32     32.18 o 
  -4  12   7       30.81       45.01     25.74 o 
  -3  12   7       26.71       -6.36     25.67 o 
  -2  12   7       82.32       85.86     25.48 o 
  -1  12   7        6.89      -43.76     29.17 o 
   0  12   7       63.36       42.84     24.19 o 
   1  12   7       92.22       72.31     23.12 o 
   2  12   7      130.93      130.64     22.52 o 
   3  12   7      191.70      226.46     24.28 o 
   4  12   7       29.56        8.01     22.84 o 
   5  12   7       11.65      -34.63     27.33 o 
   6  12   7      168.07      232.21     40.43 o 
   7  12   7       65.58        8.94     40.35 o 
   8  12   7       40.91       -3.95     40.41 o 
   9  12   7       67.80        7.30     43.69 o 
  -8  13   7       81.32      112.51     39.36 o 
  -7  13   7      192.32      233.60     38.79 o 
  -6  13   7      342.62      341.94     39.27 o 
  -5  13   7      619.78      633.02     45.51 o 
  -4  13   7       43.03       34.52     28.64 o 
  -3  13   7      102.81       31.25     28.16 o 
  -2  13   7       12.11       28.37     27.21 o 
  -1  13   7      265.50      304.12     34.77 o 
   0  13   7        2.11      -35.85     30.83 o 
   1  13   7       52.85       50.28     32.66 o 
   2  13   7       56.06       48.20     27.14 o 
   3  13   7      184.08      188.10     26.25 o 
   4  13   7       58.59       78.16     32.74 o 
   5  13   7      434.23      277.43     35.37 o 
   6  13   7       21.64       -1.63     65.73 o 
   7  13   7       10.53      -16.80     42.00 o 
   8  13   7       45.16       24.35     45.82 o 
  -7  14   7      225.04      204.17     50.33 o 
  -6  14   7      259.98      334.99     47.04 o 
  -5  14   7       14.64        2.37     35.74 o 
  -4  14   7      378.47      495.74     36.11 o 
  -3  14   7       28.49       18.99     32.52 o 
  -2  14   7      714.32      855.75     41.95 o 
  -1  14   7      234.61      239.72     35.78 o 
   0  14   7      275.67      290.68     56.39 o 
   1  14   7       33.11      109.87     39.55 o 
   2  14   7      371.28      347.15     45.80 o 
   3  14   7       75.86       74.39     37.77 o 
   4  14   7      186.44      143.14     34.56 o 
   5  14   7       56.10       49.68     36.73 o 
   6  14   7        1.74      -47.89     44.53 o 
   7  14   7       10.54      -16.70     46.56 o 
  -6  15   7       65.14       44.97     61.32 o 
  -5  15   7        4.43      -48.04     84.27 o 
  -4  15   7      464.04      591.21     50.97 o 
  -3  15   7      329.47      366.80     39.52 o 
  -2  15   7      300.91      247.00     40.24 o 
  -1  15   7       18.47      -15.69     42.04 o 
   0  15   7      131.70      218.49     36.76 o 
   1  15   7      193.75      171.42     39.92 o 
   2  15   7      412.39      400.00     41.09 o 
   3  15   7       25.96       42.58     39.07 o 
   4  15   7       89.11      111.70     39.51 o 
   5  15   7       11.76      -51.71     55.98 o 
   6  15   7       32.28       85.45     61.27 o 
  -5  16   7       86.98       80.63     65.57 o 
  -4  16   7       22.07      -27.88     82.14 o 
  -3  16   7        6.44       21.19     41.38 o 
  -2  16   7        1.75       24.70     54.26 o 
  -1  16   7       15.74      -22.86     49.77 o 
   0  16   7       12.70       77.08     38.49 o 
   1  16   7       21.48      -17.59     40.13 o 
   2  16   7        4.81        1.97     52.29 o 
   3  16   7      140.08      149.15     48.66 o 
   4  16   7        0.45       37.26     49.56 o 
  -2  17   7       21.86       45.28     45.51 o 
  -1  17   7       49.52       34.64     45.40 o 
   0  17   7        7.18      -64.39     42.93 o 
   1  17   7        4.38       67.48     45.08 o 
   2  17   7        0.49      -59.46     43.39 o 
 -12   0   8        3.86       19.46     19.37 o 
 -10   0   8      817.85      623.22     21.74 o 
  -8   0   8     1961.26     1901.74     33.70 o 
  -6   0   8      184.00      232.77     26.52 o 
  -4   0   8      396.53      428.04     29.70 o 
  -2   0   8     1829.57     1775.65     27.64 o 
   0   0   8     2479.72     2099.67     37.28 o 
   2   0   8    22140.01    23870.57    420.86 o 
   4   0   8    14521.53    15582.77    240.88 o 
   6   0   8      367.39      403.35     52.45 o 
   8   0   8     1762.09     1822.65     47.36 o 
  10   0   8        5.72       66.56     26.26 o 
  12   0   8        0.45       12.63     48.58 o 
 -12   1   8        0.19       43.94     15.78 o 
 -11   1   8        9.23       16.06     22.55 o 
 -10   1   8       18.56        2.43     12.28 o 
  -9   1   8     1007.95     1045.64     20.72 o 
  -8   1   8     3069.60     2732.51     35.40 o 
  -7   1   8     1156.11     1243.94     19.16 o 
  -6   1   8     1417.98     1409.35     21.11 o 
  -5   1   8     3514.88     3288.23     39.36 o 
  -4   1   8    11278.58    11325.52    117.71 o 
  -3   1   8      581.54      545.41     14.59 o 
  -2   1   8     1085.08     1042.76     14.63 o 
  -1   1   8     1407.41     1600.64     25.65 o 
   0   1   8      168.52      149.78      7.31 o 
   1   1   8      598.84      539.59     15.78 o 
   2   1   8       95.13       96.76     10.15 o 
   3   1   8       76.16       40.36      8.96 o 
   4   1   8       32.61       20.00      9.51 o 
   5   1   8     1265.43     1297.98     21.57 o 
   6   1   8       97.23       73.21     12.76 o 
   7   1   8      723.38      809.93     25.82 o 
   8   1   8     1151.51     1224.46     28.25 o 
   9   1   8        8.83       12.73     17.00 o 
  10   1   8       30.96        4.41     19.15 o 
  11   1   8      285.92      323.28     22.83 o 
  12   1   8        7.86       19.90     23.35 o 
 -12   2   8      227.70      262.28     25.28 o 
 -11   2   8        6.72       10.59     15.14 o 
 -10   2   8       19.31       15.16     14.21 o 
  -9   2   8        8.54       26.15     12.20 o 
  -8   2   8     5643.83     5415.86     60.62 o 
  -7   2   8      337.38      299.00     15.19 o 
  -6   2   8       45.13       49.56      9.00 o 
  -5   2   8       66.09       75.08      8.12 o 
  -4   2   8     3046.11     2968.52     34.97 o 
  -3   2   8      178.61      185.59      9.58 o 
  -2   2   8      691.95      726.11     12.88 o 
  -1   2   8       10.24       -5.01      7.28 o 
   0   2   8     4201.31     4545.65     47.19 o 
   1   2   8     1305.98     1360.37     22.86 o 
   2   2   8     1207.75     1036.33     18.02 o 
   3   2   8      328.60      315.12     11.13 o 
   4   2   8     6188.89     5829.68     71.18 o 
   5   2   8      700.35      769.74     18.15 o 
   6   2   8     2471.74     2380.39     38.06 o 
   7   2   8      609.45      557.15     19.41 o 
   8   2   8     2556.59     2384.59     41.12 o 
   9   2   8      104.25      150.60     18.37 o 
  10   2   8      206.90      303.18     20.98 o 
  11   2   8       32.22       10.08     20.91 o 
  12   2   8      210.71      206.59     32.29 o 
 -12   3   8      130.69      176.39     19.89 o 
 -11   3   8       21.45       22.78     16.16 o 
 -10   3   8      292.98      272.47     16.75 o 
  -9   3   8      179.77      207.36     14.25 o 
  -8   3   8      199.94      210.61     14.89 o 
  -7   3   8     2558.79     2480.98     34.36 o 
  -6   3   8      505.51      403.67     11.50 o 
  -5   3   8     1784.00     1706.87     28.15 o 
  -4   3   8     2348.34     2460.88     30.34 o 
  -3   3   8    11994.70    12383.14    128.95 o 
  -2   3   8     1836.31     1949.52     23.36 o 
  -1   3   8     6369.05     6411.64     72.74 o 
   0   3   8     1090.34     1283.97     18.11 o 
   1   3   8    30790.51    32134.74    347.41 o 
   2   3   8      731.32      759.43     19.56 o 
   3   3   8       37.37       37.54      9.00 o 
   4   3   8      463.21      501.86     13.81 o 
   5   3   8      186.00      179.59     12.11 o 
   6   3   8      278.01      252.53     14.47 o 
   7   3   8      188.33      220.68     14.87 o 
   8   3   8      774.29      884.72     31.15 o 
   9   3   8        0.90       14.73     18.61 o 
  10   3   8      119.93      117.67     21.30 o 
  11   3   8      108.49       93.56     22.53 o 
  12   3   8       68.64       72.53     24.47 o 
 -12   4   8        0.46        5.34     19.19 o 
 -11   4   8       18.87        2.26     17.73 o 
 -10   4   8       38.23       39.31     16.66 o 
  -9   4   8        2.63        1.46     15.49 o 
  -8   4   8      106.02      127.69     15.11 o 
  -7   4   8      504.24      420.55     15.21 o 
  -6   4   8     1448.85     1449.04     23.26 o 
  -5   4   8      572.08      507.11     15.52 o 
  -4   4   8      149.93      127.33      9.56 o 
  -3   4   8     5129.47     5803.79     66.63 o 
  -2   4   8     7632.24     7847.61     78.93 o 
  -1   4   8     8009.59     8410.55     88.77 o 
   0   4   8      389.54      487.11     11.59 o 
   1   4   8      712.16      580.35     12.74 o 
   2   4   8     9169.22    10148.75    120.91 o 
   3   4   8     2093.59     2126.65     32.25 o 
   4   4   8     2659.59     2535.27     33.47 o 
   5   4   8       48.09       67.30     11.23 o 
   6   4   8        7.30       14.23     12.57 o 
   7   4   8        9.23       20.55     10.27 o 
   8   4   8     1002.67      906.20     29.71 o 
   9   4   8       54.19       24.25     22.74 o 
  10   4   8      115.78       85.52     21.69 o 
  11   4   8        3.42       10.34     23.22 o 
  12   4   8        2.09        0.42     25.28 o 
 -12   5   8        5.37        7.90     20.80 o 
 -11   5   8       41.89       36.45     19.61 o 
 -10   5   8       18.47       24.44     17.80 o 
  -9   5   8      106.19      138.35     17.58 o 
  -8   5   8      284.36      293.63     17.81 o 
  -7   5   8      161.12      185.36     16.20 o 
  -6   5   8       77.68       91.63     11.17 o 
  -5   5   8      410.40      421.61     12.95 o 
  -4   5   8     3136.65     2865.50     34.92 o 
  -3   5   8      610.39      686.18     16.12 o 
  -2   5   8       17.94       -5.16      8.16 o 
  -1   5   8      113.54      113.37     10.03 o 
   0   5   8     1785.18     1654.79     23.74 o 
   1   5   8     4152.67     4716.83     60.05 o 
   2   5   8       61.40       29.34     10.30 o 
   3   5   8     1131.34     1095.11     22.60 o 
   4   5   8      394.00      371.98     21.58 o 
   5   5   8      136.75       98.90     15.38 o 
   6   5   8     1440.72     1635.90     43.50 o 
   7   5   8       88.29       57.62     16.39 o 
   8   5   8       41.64       17.10     20.38 o 
   9   5   8       60.38      109.68     22.50 o 
  10   5   8       51.87       86.39     28.61 o 
  11   5   8        8.42      -35.01     25.56 o 
  12   5   8        1.30      -23.76     27.61 o 
 -12   6   8      178.28      213.17     35.60 o 
 -11   6   8       55.22       73.18     21.38 o 
 -10   6   8       65.93       97.43     20.07 o 
  -9   6   8      304.57      305.72     22.84 o 
  -8   6   8      475.28      478.08     20.78 o 
  -7   6   8      925.56      846.42     24.29 o 
  -6   6   8        4.61      -17.31     11.54 o 
  -5   6   8       66.00       64.40     11.41 o 
  -4   6   8      284.25      297.79     12.38 o 
  -3   6   8      276.73      270.10     11.68 o 
  -2   6   8       24.58       23.70     10.92 o 
  -1   6   8      164.84      153.71     12.64 o 
   0   6   8      709.62      869.07     17.94 o 
   1   6   8     1919.10     1904.91     28.43 o 
   2   6   8      370.08      308.18     14.33 o 
   3   6   8      356.42      388.81     16.65 o 
   4   6   8      634.92      592.45     18.63 o 
   5   6   8     2314.79     2373.39     39.55 o 
   6   6   8      900.40      838.87     31.50 o 
   7   6   8       72.95       51.23     18.20 o 
   8   6   8      157.44      135.98     21.83 o 
   9   6   8      459.31      580.82     32.41 o 
  10   6   8      110.61      131.90     30.27 o 
  11   6   8      118.75      118.00     39.49 o 
 -11   7   8      126.43      131.85     25.62 o 
 -10   7   8      131.59      140.17     23.85 o 
  -9   7   8        8.03      -11.13     21.49 o 
  -8   7   8      172.81      203.73     23.45 o 
  -7   7   8     1195.43     1201.68     40.23 o 
  -6   7   8      193.14      159.09     13.05 o 
  -5   7   8       18.89       19.86     12.93 o 
  -4   7   8      293.49      268.54     15.55 o 
  -3   7   8     7275.64     7593.84     87.09 o 
  -2   7   8      368.92      469.14     16.07 o 
  -1   7   8      350.12      427.00     16.13 o 
   0   7   8     1564.51     1613.45     26.97 o 
   1   7   8     2604.01     2622.19     36.36 o 
   2   7   8      307.34      312.69     14.01 o 
   3   7   8     1428.40     1665.59     32.56 o 
   4   7   8      106.08      142.61     18.80 o 
   5   7   8      441.02      472.22     25.71 o 
   6   7   8      387.34      380.90     21.51 o 
   7   7   8       34.38      -14.53     28.04 o 
   8   7   8       60.88       54.69     30.40 o 
   9   7   8      122.79      179.75     36.96 o 
  10   7   8      123.08      130.17     31.26 o 
  11   7   8       47.80      -17.15     33.92 o 
 -11   8   8       27.58       33.84     27.06 o 
 -10   8   8       33.48       19.65     25.56 o 
  -9   8   8       43.40       40.10     24.23 o 
  -8   8   8       66.28       61.80     22.78 o 
  -7   8   8      162.74      163.14     24.50 o 
  -6   8   8       58.12       23.35     14.38 o 
  -5   8   8     2623.84     2725.28     38.42 o 
  -4   8   8       15.22       -8.37     15.20 o 
  -3   8   8      269.28      288.49     16.11 o 
  -2   8   8     2786.50     2827.53     41.79 o 
  -1   8   8     5488.03     5465.49     70.93 o 
   0   8   8       21.44        4.99     14.36 o 
   1   8   8      217.40      185.49     14.40 o 
   2   8   8      923.35      798.57     22.43 o 
   3   8   8     1788.49     1757.38     32.07 o 
   4   8   8      406.14      379.42     18.85 o 
   5   8   8      906.42      915.62     28.77 o 
   6   8   8     1486.43     1378.41     36.24 o 
   7   8   8     1491.18     1454.77     52.00 o 
   8   8   8     1363.41     1246.95     47.96 o 
   9   8   8       77.19       12.74     44.98 o 
  10   8   8        9.25        1.98     50.03 o 
  11   8   8        5.41      -18.51     34.99 o 
 -11   9   8        5.32       40.94     34.29 o 
 -10   9   8       20.46       21.74     27.50 o 
  -9   9   8       66.05      110.35     26.64 o 
  -8   9   8      309.78      351.35     27.31 o 
  -7   9   8       37.29       58.20     23.14 o 
  -6   9   8        0.21       10.04     16.35 o 
  -5   9   8        4.50       -3.65     17.04 o 
  -4   9   8     2902.78     3013.94     45.68 o 
  -3   9   8      443.18      422.91     18.40 o 
  -2   9   8     1415.70     1458.14     30.38 o 
  -1   9   8      637.17      658.94     22.27 o 
   0   9   8      651.12      619.65     20.20 o 
   1   9   8     1317.36     1204.46     26.09 o 
   2   9   8     1032.37      947.90     24.10 o 
   3   9   8      784.90      747.07     22.21 o 
   4   9   8       13.82       -4.52     18.18 o 
   5   9   8        5.30       25.50     19.41 o 
   6   9   8      161.55      185.52     21.15 o 
   7   9   8       85.04       71.52     32.76 o 
   8   9   8        0.72      -14.37     34.05 o 
   9   9   8       25.94      -31.21     36.34 o 
  10   9   8       21.75       35.52     35.59 o 
 -10  10   8       36.05       56.41     35.51 o 
  -9  10   8        9.75       16.70     33.47 o 
  -8  10   8       38.06       21.33     31.90 o 
  -7  10   8      177.00      187.45     31.01 o 
  -6  10   8       34.73      -12.74     17.70 o 
  -5  10   8        0.91       -5.35     19.00 o 
  -4  10   8        1.44        4.90     19.32 o 
  -3  10   8      135.57       79.97     17.92 o 
  -2  10   8       17.33      -25.86     17.24 o 
  -1  10   8        0.29      -24.95     16.63 o 
   0  10   8       21.94       43.71     17.68 o 
   1  10   8     1470.44     1523.91     36.08 o 
   2  10   8       26.61       -9.31     17.51 o 
   3  10   8      123.44      171.61     21.14 o 
   4  10   8       20.94       34.00     20.37 o 
   5  10   8     1462.94     1454.40     69.65 o 
   6  10   8        8.28        2.71     27.73 o 
   7  10   8      170.57      112.38     35.10 o 
   8  10   8       10.27      -52.93     35.71 o 
   9  10   8      129.01      148.18     39.80 o 
  10  10   8        1.50      -20.57     74.28 o 
  -9  11   8      268.24      270.42     37.27 o 
  -8  11   8      471.99      492.73     45.54 o 
  -7  11   8       86.31      128.80     32.96 o 
  -6  11   8       61.05       79.57     34.73 o 
  -5  11   8      878.53      895.26     32.23 o 
  -4  11   8      280.44      354.28     34.27 o 
  -3  11   8      926.77     1009.20     32.60 o 
  -2  11   8       37.86      -14.45     26.04 o 
  -1  11   8        0.45      -13.52     20.19 o 
   0  11   8      769.19      820.86     26.48 o 
   1  11   8     1337.65     1254.57     31.31 o 
   2  11   8      164.56      133.47     22.75 o 
   3  11   8      881.46      981.25     29.46 o 
   4  11   8      241.26      257.68     23.80 o 
   5  11   8       10.86      -11.65     26.50 o 
   6  11   8       84.73       95.13     30.68 o 
   7  11   8       91.15       78.75     39.00 o 
   8  11   8       14.86      -27.13     44.01 o 
   9  11   8       58.65       26.80     40.77 o 
  -9  12   8       41.98       93.86     39.26 o 
  -8  12   8       29.90       35.35     36.05 o 
  -7  12   8       77.64       65.69     35.02 o 
  -6  12   8       11.31        9.38     32.65 o 
  -5  12   8      659.86      728.14     37.92 o 
  -4  12   8      208.92      177.61     28.09 o 
  -3  12   8        0.93      -33.68     26.18 o 
  -2  12   8      528.05      535.14     34.77 o 
  -1  12   8     1833.34     1968.70     53.56 o 
   0  12   8       61.14      -22.61     25.14 o 
   1  12   8      255.45      240.22     30.82 o 
   2  12   8     1871.42     1811.53     43.49 o 
   3  12   8       44.12       -3.89     22.99 o 
   4  12   8       24.78       14.12     23.39 o 
   5  12   8        8.68        2.35     28.07 o 
   6  12   8        0.23      -20.25     38.22 o 
   7  12   8        0.61        1.89     41.20 o 
   8  12   8       19.03       23.09     41.90 o 
   9  12   8       72.67       30.50     44.10 o 
  -8  13   8       45.98       54.58     39.38 o 
  -7  13   8      238.75      196.23     37.37 o 
  -6  13   8        0.62       13.86     35.49 o 
  -5  13   8      309.20      307.68     37.89 o 
  -4  13   8       35.52       44.65     29.41 o 
  -3  13   8      275.49      298.21     30.97 o 
  -2  13   8       10.93       11.45     33.37 o 
  -1  13   8       15.24       47.23     32.16 o 
   0  13   8       22.71       69.58     54.15 o 
   1  13   8      767.47      622.09     36.69 o 
   2  13   8      639.12      556.93     38.59 o 
   3  13   8       45.17       37.86     25.63 o 
   4  13   8      150.84      196.76     30.64 o 
   5  13   8      281.80      302.39     37.12 o 
   6  13   8      248.71      284.68     44.51 o 
   7  13   8       55.47       84.78     44.56 o 
   8  13   8        6.66      -21.51     45.28 o 
  -7  14   8       15.51       56.20     40.38 o 
  -6  14   8        0.58      -14.37     68.25 o 
  -5  14   8        2.64        1.02     36.14 o 
  -4  14   8      146.06      224.24     38.76 o 
  -3  14   8        0.84       -8.60     36.09 o 
  -2  14   8        0.47       -8.46     34.79 o 
  -1  14   8       33.61       -1.28     37.07 o 
   0  14   8       12.25        4.62     44.12 o 
   1  14   8      295.59      295.36     37.37 o 
   2  14   8        3.43      -51.24     34.16 o 
   3  14   8        4.51       -4.53     35.71 o 
   4  14   8      266.46      291.45     39.52 o 
   5  14   8      168.75      222.12     47.59 o 
   6  14   8        5.14      -38.72     61.83 o 
   7  14   8       26.80      -41.44     47.57 o 
  -6  15   8      197.79      234.66     51.59 o 
  -5  15   8      306.06      300.11     62.74 o 
  -4  15   8      101.91      103.67     47.07 o 
  -3  15   8       35.64       59.33     39.60 o 
  -2  15   8       72.46       68.03     56.31 o 
  -1  15   8       57.84       35.13     37.24 o 
   0  15   8      217.80      242.83     38.93 o 
   1  15   8        4.90        2.10     42.41 o 
   2  15   8        1.97      -34.34     37.78 o 
   3  15   8       17.51      -12.91     39.23 o 
   4  15   8      266.20      253.34     46.40 o 
   5  15   8      211.13      150.28    124.16 o 
   6  15   8        3.31       67.31     62.62 o 
  -4  16   8       45.58      -31.21     49.26 o 
  -3  16   8      221.08      263.25     46.95 o 
  -2  16   8      517.08      577.01     45.89 o 
  -1  16   8      117.69       69.59     40.01 o 
   0  16   8       35.41       69.97     39.95 o 
   1  16   8        0.84       -8.49     42.08 o 
   2  16   8      223.89      246.42     43.24 o 
   3  16   8        2.75       37.37     42.33 o 
   4  16   8       11.26      -36.26     71.62 o 
  -1  17   8        5.92      -48.25     44.73 o 
   0  17   8       88.21      100.62     55.42 o 
   1  17   8      141.57       63.22     45.89 o 
 -11   0   9       27.72       42.69     61.50 o 
  -9   0   9       24.77       -7.33     20.42 o 
  -7   0   9      495.28      457.25     19.48 o 
  -5   0   9     6827.64     7088.37    114.09 o 
  -3   0   9       26.60      -15.56     11.25 o 
  -1   0   9      271.00      333.93     14.28 o 
   1   0   9      195.19      212.49     12.43 o 
   3   0   9    10854.14    10812.70    194.51 o 
   5   0   9     2073.31     1943.48     39.71 o 
   7   0   9     3389.50     3714.22     65.77 o 
   9   0   9       59.14       95.29     26.40 o 
  11   0   9      419.69      524.67     35.93 o 
 -12   1   9      295.50      295.03     22.26 o 
 -11   1   9      182.60      179.22     17.03 o 
 -10   1   9      177.00      185.20     15.83 o 
  -9   1   9      654.72      632.29     16.87 o 
  -8   1   9     1432.02     1325.33     40.08 o 
  -7   1   9       80.69      125.21     11.45 o 
  -6   1   9     2017.98     1985.21     27.82 o 
  -5   1   9     1311.78     1284.52     23.46 o 
  -4   1   9        7.48       14.16      8.64 o 
  -3   1   9     3423.16     3874.22     46.54 o 
  -2   1   9      459.12      365.79      8.91 o 
  -1   1   9     4609.40     4843.30     56.34 o 
   0   1   9     9973.56     9815.04    102.45 o 
   1   1   9     2227.47     2348.22     28.39 o 
   2   1   9      241.99      262.08     13.45 o 
   3   1   9       22.70       15.51      9.54 o 
   4   1   9     4862.76     4791.79     59.85 o 
   5   1   9     5102.22     5102.02     60.13 o 
   6   1   9      512.67      544.58     16.18 o 
   7   1   9      742.59      653.61     16.79 o 
   8   1   9      359.34      318.39     18.71 o 
   9   1   9        2.75      -14.63     18.28 o 
  10   1   9       83.03       90.50     20.94 o 
  11   1   9       35.35       22.12     22.32 o 
  12   1   9       49.77       35.91     24.27 o 
 -12   2   9        0.31        4.47     18.13 o 
 -11   2   9       17.80       13.50     16.99 o 
 -10   2   9       73.48       58.01     15.90 o 
  -9   2   9      134.47      131.38     14.49 o 
  -8   2   9       19.95       38.17     12.91 o 
  -7   2   9     3479.35     3269.86     37.61 o 
  -6   2   9      128.75      157.28     10.10 o 
  -5   2   9     1424.54     1391.74     24.47 o 
  -4   2   9     1433.15     1279.53     20.09 o 
  -3   2   9    23422.52    24112.07    262.47 o 
  -2   2   9      147.03      159.74      8.07 o 
  -1   2   9     1846.29     1951.50     30.60 o 
   0   2   9     9058.06     9157.73     96.19 o 
   1   2   9     7326.54     6467.29     69.03 o 
   2   2   9       22.00       22.66      8.34 o 
   3   2   9    11188.64    11878.84    139.83 o 
   4   2   9     3418.91     3844.45     49.57 o 
   5   2   9     1843.93     1882.27     29.23 o 
   6   2   9       56.12       48.81     15.23 o 
   7   2   9      180.96      164.26     18.12 o 
   8   2   9        3.10       26.06     17.30 o 
   9   2   9      939.93      962.37     27.88 o 
  10   2   9      121.30      121.31     20.82 o 
  11   2   9      256.60      246.88     24.00 o 
  12   2   9       11.41      -23.20     24.93 o 
 -12   3   9      176.64      230.04     20.00 o 
 -11   3   9       30.97       21.58     17.84 o 
 -10   3   9       33.48       64.41     16.77 o 
  -9   3   9        1.84      -22.06     15.56 o 
  -8   3   9      160.27      156.41     18.67 o 
  -7   3   9      544.08      669.01     16.04 o 
  -6   3   9       70.34       69.79      9.53 o 
  -5   3   9     2528.55     2523.67     34.37 o 
  -4   3   9       50.16       37.75      9.49 o 
  -3   3   9      351.52      253.76     10.62 o 
  -2   3   9       73.05       67.91      8.64 o 
  -1   3   9     8459.98     8074.98     89.54 o 
   0   3   9     5169.06     5206.16     54.40 o 
   1   3   9    15572.74    17036.17    186.35 o 
   2   3   9      437.04      486.50     12.40 o 
   3   3   9     1290.29     1290.44     21.43 o 
   4   3   9     4248.72     4000.21     48.51 o 
   5   3   9      903.33      871.68     20.23 o 
   6   3   9       77.78       80.23     15.17 o 
   7   3   9      416.98      408.84     16.69 o 
   8   3   9      575.40      587.56     22.31 o 
   9   3   9      300.01      231.27     21.18 o 
  10   3   9       49.11       11.72     21.67 o 
  11   3   9       89.83      108.85     23.86 o 
  12   3   9       55.94       75.54     25.20 o 
 -12   4   9        0.12       13.35     20.55 o 
 -11   4   9       95.27       77.61     19.42 o 
 -10   4   9      282.22      273.47     19.12 o 
  -9   4   9      701.11      805.32     23.42 o 
  -8   4   9       35.18       41.07     15.92 o 
  -7   4   9       67.93       42.70     14.95 o 
  -6   4   9     1452.69     1388.09     25.26 o 
  -5   4   9     3801.30     3704.76     41.29 o 
  -4   4   9        6.41        3.99      9.93 o 
  -3   4   9      407.40      390.64     11.79 o 
  -2   4   9       30.00       25.57      8.22 o 
  -1   4   9        8.48        5.15      6.76 o 
   0   4   9        8.99        1.02      8.58 o 
   1   4   9       58.26       45.93     10.36 o 
   2   4   9      831.83      876.17     20.08 o 
   3   4   9     6251.36     6071.82     75.29 o 
   4   4   9      112.71      142.54     11.83 o 
   5   4   9      648.66      578.71     18.31 o 
   6   4   9     1307.72     1359.20     24.60 o 
   7   4   9      232.01      269.38     31.45 o 
   8   4   9       63.81       87.15     19.36 o 
   9   4   9       16.88        2.10     20.72 o 
  10   4   9      178.44      155.10     30.51 o 
  11   4   9        2.12        8.48     24.17 o 
  12   4   9        9.03       30.64     26.32 o 
 -12   5   9       48.89       92.00     34.43 o 
 -11   5   9       81.71      108.83     20.78 o 
 -10   5   9       11.40       -5.38     19.20 o 
  -9   5   9       50.13       35.31     18.55 o 
  -8   5   9        6.45        1.27     17.14 o 
  -7   5   9      808.85      771.76     21.62 o 
  -6   5   9     1002.79      926.10     35.72 o 
  -5   5   9      576.41      635.50     15.11 o 
  -4   5   9     1634.90     1662.17     25.11 o 
  -3   5   9      102.07       68.89     10.17 o 
  -2   5   9      782.21      743.18     14.95 o 
  -1   5   9      444.34      435.94     11.82 o 
   0   5   9     8910.11     8817.47     93.98 o 
   1   5   9    17671.60    18783.20    220.22 o 
   2   5   9      213.64      181.71     19.78 o 
   3   5   9      272.08      276.08     14.10 o 
   4   5   9      802.72      834.35     20.66 o 
   5   5   9     3713.79     3569.14     48.67 o 
   6   5   9     1068.29     1106.90     24.96 o 
   7   5   9     3779.96     3762.37     56.19 o 
   8   5   9      104.49      106.86     19.81 o 
   9   5   9       45.92       40.87     20.37 o 
  10   5   9      327.37      303.62     28.23 o 
  11   5   9      150.48      106.92     26.41 o 
  12   5   9       17.37       71.94     39.49 o 
 -12   6   9        3.41       81.63     23.41 o 
 -11   6   9        7.55       34.53     21.91 o 
 -10   6   9       43.47       15.29     22.21 o 
  -9   6   9       23.25       37.48     19.58 o 
  -8   6   9       79.02       51.15     18.44 o 
  -7   6   9     1177.43     1136.83     35.06 o 
  -6   6   9      144.46      123.00     16.01 o 
  -5   6   9     1060.33     1027.53     20.82 o 
  -4   6   9     6934.59     6984.67     76.02 o 
  -3   6   9     3338.29     3473.37     44.56 o 
  -2   6   9        3.84       -0.95     10.37 o 
  -1   6   9        8.87       -3.37     10.44 o 
   0   6   9    14510.50    14785.86    163.73 o 
   1   6   9     3986.02     3525.14     45.25 o 
   2   6   9      166.65      128.42     16.40 o 
   3   6   9     2199.68     2084.79     33.63 o 
   4   6   9     1066.33     1195.14     25.58 o 
   5   6   9        1.53       -6.71     14.41 o 
   6   6   9      143.69      166.09     17.93 o 
   7   6   9        6.97      -29.37     19.58 o 
   8   6   9     1421.90     1385.00     40.74 o 
   9   6   9      135.09      146.55     30.01 o 
  10   6   9        3.61       32.78     35.13 o 
  11   6   9      142.23      133.43     29.36 o 
 -11   7   9        2.07       -0.18     25.91 o 
 -10   7   9       14.25        7.22     24.30 o 
  -9   7   9      181.05      139.02     21.71 o 
  -8   7   9      329.11      336.81     27.08 o 
  -7   7   9       58.41      108.64     19.25 o 
  -6   7   9      117.99      108.80     13.37 o 
  -5   7   9       18.56       53.07     13.58 o 
  -4   7   9      491.07      495.92     17.50 o 
  -3   7   9       96.43      104.46     14.12 o 
  -2   7   9      371.19      236.31     12.71 o 
  -1   7   9     4973.29     4895.06     64.37 o 
   0   7   9      305.85      309.61     14.90 o 
   1   7   9       22.07       27.80     12.34 o 
   2   7   9     1947.78     1792.51     31.08 o 
   3   7   9     2328.35     2266.12     39.33 o 
   4   7   9     1776.48     1724.21     34.23 o 
   5   7   9       32.81        4.15     19.56 o 
   6   7   9     1409.29     1453.53     38.15 o 
   7   7   9     1037.00     1139.88     37.48 o 
   8   7   9      242.93      228.08     25.63 o 
   9   7   9     1053.24      957.99     39.73 o 
  10   7   9       31.70        5.06     31.84 o 
  11   7   9       16.94       40.58     30.25 o 
 -11   8   9      154.14      133.99     28.69 o 
 -10   8   9      521.19      501.49     29.93 o 
  -9   8   9       10.76        4.91     24.84 o 
  -8   8   9      373.69      448.95     27.19 o 
  -7   8   9      264.44      255.05     25.02 o 
  -6   8   9     1078.35     1057.26     26.49 o 
  -5   8   9      320.96      385.00     17.02 o 
  -4   8   9        3.28       -8.85     15.73 o 
  -3   8   9      276.10      271.84     16.25 o 
  -2   8   9       10.49        5.06     13.82 o 
  -1   8   9       51.38       39.54     13.26 o 
   0   8   9       52.86       34.49     14.96 o 
   1   8   9      631.83      613.58     18.13 o 
   2   8   9     1254.27     1305.70     26.14 o 
   3   8   9      293.01      226.53     16.15 o 
   4   8   9        2.78       -5.60     19.72 o 
   5   8   9       33.06        4.18     20.67 o 
   6   8   9     2700.38     2696.16     51.81 o 
   7   8   9      278.42      212.29     33.36 o 
   8   8   9       31.82        3.32     48.46 o 
   9   8   9       14.00      -63.29     42.19 o 
  10   8   9      109.73      117.17     36.13 o 
  11   8   9        3.44        7.34     35.62 o 
 -10   9   9       55.99       36.24     33.63 o 
  -9   9   9       48.48       57.71     27.05 o 
  -8   9   9      502.29      489.28     28.98 o 
  -7   9   9      539.71      543.16     27.80 o 
  -6   9   9      324.79      343.47     19.46 o 
  -5   9   9       83.72       59.41     17.84 o 
  -4   9   9      599.27      636.29     21.54 o 
  -3   9   9     1541.33     1539.20     34.81 o 
  -2   9   9     1531.94     1754.09     33.42 o 
  -1   9   9      662.54      653.91     35.10 o 
   0   9   9      251.48      239.44     17.48 o 
   1   9   9      251.62      248.85     18.50 o 
   2   9   9      408.70      388.94     18.23 o 
   3   9   9      825.03      903.70     24.47 o 
   4   9   9       32.21       51.56     19.32 o 
   5   9   9      985.67      900.76     26.93 o 
   6   9   9      316.81      297.42     25.09 o 
   7   9   9      796.49      791.94     64.61 o 
   8   9   9       37.70       72.79     35.76 o 
   9   9   9      209.46      216.90     37.15 o 
  10   9   9        8.63      -35.21     37.23 o 
 -10  10   9        0.53      -15.58     35.51 o 
  -9  10   9       19.04       68.38     33.85 o 
  -8  10   9       94.28      143.95     40.45 o 
  -7  10   9      176.80      209.51     37.25 o 
  -6  10   9      188.60      206.51     21.25 o 
  -5  10   9       72.80       42.35     21.70 o 
  -4  10   9     1500.42     1632.52     36.54 o 
  -3  10   9     2022.36     2139.17     46.54 o 
  -2  10   9       30.14       43.50     18.17 o 
  -1  10   9      395.54      313.73     20.62 o 
   0  10   9     7067.25     7104.08     91.72 o 
   1  10   9        2.41        4.83     18.42 o 
   2  10   9      287.91      255.66     18.43 o 
   3  10   9      331.53      258.59     22.77 o 
   4  10   9     1367.26     1357.05     38.78 o 
   5  10   9      799.48      797.15     31.42 o 
   6  10   9       19.46       20.99     29.08 o 
   7  10   9       18.94       12.20     36.41 o 
   8  10   9       37.22       -2.10     38.24 o 
   9  10   9       16.00      -35.54     39.58 o 
  10  10   9       52.85       38.58     38.99 o 
  -9  11   9        1.39       48.73     35.14 o 
  -8  11   9        1.18        2.31     38.37 o 
  -7  11   9      130.82       87.19     33.18 o 
  -6  11   9      164.96      129.70     32.83 o 
  -5  11   9       56.27       96.69     24.05 o 
  -4  11   9       17.79      -22.93     24.61 o 
  -3  11   9       22.12      -11.24     28.31 o 
  -2  11   9      740.86      646.00     34.42 o 
  -1  11   9      952.44      922.40     59.22 o 
   0  11   9        6.40      -32.32     21.55 o 
   1  11   9        8.46        7.49     19.26 o 
   2  11   9      682.10      737.23     25.66 o 
   3  11   9      156.59      156.18     25.16 o 
   4  11   9       57.25       18.65     23.80 o 
   5  11   9       57.12       55.32     26.36 o 
   6  11   9        4.03      -14.19     30.34 o 
   7  11   9        3.49      -15.08     39.18 o 
   8  11   9       43.27       23.28     40.59 o 
   9  11   9      181.32      193.58     43.25 o 
  -9  12   9        0.70       15.74     37.52 o 
  -8  12   9      300.56      282.95     39.05 o 
  -7  12   9      178.01      248.18     36.56 o 
  -6  12   9       62.30       19.76     33.56 o 
  -5  12   9        7.35        9.11     36.07 o 
  -4  12   9       36.06       43.92     31.93 o 
  -3  12   9       48.53       11.56     31.47 o 
  -2  12   9       26.11      -14.06     30.82 o 
  -1  12   9       10.86        0.68     30.15 o 
   0  12   9       92.42       95.89     29.31 o 
   1  12   9      278.66      254.09     27.33 o 
   2  12   9       11.49       16.81     24.42 o 
   3  12   9       35.26       -2.92     28.52 o 
   4  12   9      150.63      135.71     25.43 o 
   5  12   9       24.27       44.10     28.59 o 
   6  12   9      161.85      173.11     41.59 o 
   7  12   9       58.74       96.65     41.70 o 
   8  12   9       31.46       15.69     44.68 o 
  -8  13   9      423.50      427.43     43.76 o 
  -7  13   9       24.42       14.15     37.97 o 
  -6  13   9       71.59       44.91     36.78 o 
  -5  13   9       73.92       56.30     30.85 o 
  -4  13   9      458.67      541.00     55.22 o 
  -3  13   9        9.88        6.14     33.78 o 
  -2  13   9       10.57       20.45     33.59 o 
  -1  13   9      278.93      334.68     34.81 o 
   0  13   9       42.27       55.91     33.39 o 
   1  13   9       22.91      -29.94     32.61 o 
   2  13   9       22.23       10.87     34.47 o 
   3  13   9      345.61      292.79     35.72 o 
   4  13   9      196.17      169.63     31.51 o 
   5  13   9       36.63      -13.14     35.45 o 
   6  13   9      156.70      135.17     45.71 o 
   7  13   9       84.78       74.74     45.40 o 
   8  13   9      109.69      119.17     47.41 o 
  -7  14   9       17.64       47.86     69.60 o 
  -6  14   9       30.66       67.58     39.01 o 
  -5  14   9      755.55      744.74     75.97 o 
  -4  14   9      739.94      810.37     52.76 o 
  -3  14   9      191.02      259.94     37.99 o 
  -2  14   9      193.94      161.32     38.17 o 
  -1  14   9       86.48       79.86     35.97 o 
   0  14   9      141.10      148.55     36.82 o 
   1  14   9      119.32       83.42     71.65 o 
   2  14   9        4.49       32.33     37.02 o 
   3  14   9       16.46      -17.57     35.62 o 
   4  14   9        5.19      -36.44     36.82 o 
   5  14   9       38.17       50.57     68.38 o 
   6  14   9       31.63       78.21     58.91 o 
  -5  15   9       27.76       23.93     62.40 o 
  -4  15   9      288.29      366.18     59.32 o 
  -3  15   9      156.88      155.27     41.69 o 
  -2  15   9      332.56      347.22     41.84 o 
  -1  15   9       29.79       54.40     37.95 o 
   0  15   9       17.43       -5.28     37.46 o 
   1  15   9      176.72      180.46     40.02 o 
   2  15   9      461.89      479.62     56.65 o 
   3  15   9       68.50       82.82     41.90 o 
   4  15   9        0.35       27.24     48.76 o 
   5  15   9       38.45      -40.21     61.00 o 
  -4  16   9       19.20       -3.43     50.29 o 
  -3  16   9        0.39      -40.33     42.77 o 
  -2  16   9        1.85      -63.53     62.32 o 
  -1  16   9       12.20      -33.52     43.08 o 
   0  16   9       12.33       62.95     42.12 o 
   1  16   9       46.76       -3.51     42.18 o 
   2  16   9        0.23      -13.32     42.93 o 
   3  16   9       32.79       42.53     42.43 o 
 -12   0  10       10.02       20.08     64.84 o 
 -10   0  10      203.55      153.48     25.59 o 
  -8   0  10      167.66      161.61     22.14 o 
  -6   0  10     2291.08     2279.20     68.44 o 
  -4   0  10     3177.14     3156.13     56.00 o 
  -2   0  10     1233.09     1115.98     24.53 o 
   0   0  10      117.81        9.54     10.78 o 
   2   0  10    19209.39    18676.53    331.79 o 
   4   0  10     1090.21      998.22     28.05 o 
   6   0  10    10934.55    11541.01    182.21 o 
   8   0  10      639.20      592.88     31.41 o 
  10   0  10       61.84       63.79     30.97 o 
  12   0  10        1.22      -59.83     45.94 o 
 -12   1  10       34.14       23.57     25.36 o 
 -11   1  10        9.52      -17.36     20.74 o 
 -10   1  10       20.80       11.25     19.56 o 
  -9   1  10       54.93       50.11     17.30 o 
  -8   1  10      196.21      183.59     16.25 o 
  -7   1  10       26.96       17.70     12.36 o 
  -6   1  10       46.54       51.66     10.87 o 
  -5   1  10     1760.67     1686.07     31.31 o 
  -4   1  10     1462.37     1449.42     23.35 o 
  -3   1  10     2575.48     2561.30     32.19 o 
  -2   1  10     2812.67     2876.38     31.17 o 
  -1   1  10      184.17      214.95      9.43 o 
   0   1  10     6117.20     6090.44     65.65 o 
   1   1  10     1877.97     1754.16     28.77 o 
   2   1  10     4307.23     5089.04     68.38 o 
   3   1  10     2454.41     2616.70     36.32 o 
   4   1  10     1741.85     1690.36     27.42 o 
   5   1  10      350.98      417.53     14.32 o 
   6   1  10      438.49      402.31     21.56 o 
   7   1  10      791.24      924.04     23.36 o 
   8   1  10      354.73      401.98     25.09 o 
   9   1  10        2.33      -22.06     19.71 o 
  10   1  10      247.48      288.56     23.12 o 
  11   1  10      417.02      454.27     32.09 o 
  12   1  10       12.12       29.12     25.88 o 
 -12   2  10       28.40       71.19     23.32 o 
 -11   2  10        0.18       11.53     20.61 o 
 -10   2  10        7.83       17.25     19.25 o 
  -9   2  10      450.12      407.48     19.22 o 
  -8   2  10      466.23      510.31     18.42 o 
  -7   2  10      138.55      136.25     13.67 o 
  -6   2  10        2.25        1.11     10.84 o 
  -5   2  10       26.31       10.89     14.08 o 
  -4   2  10       75.02       73.41     10.66 o 
  -3   2  10        1.52       -2.57      9.91 o 
  -2   2  10      429.66      442.62     10.69 o 
  -1   2  10      351.71      361.41     15.45 o 
   0   2  10     2005.53     2045.48     26.57 o 
   1   2  10        1.90       -8.62      9.65 o 
   2   2  10      478.78      577.45     13.45 o 
   3   2  10     1730.58     1848.78     28.53 o 
   4   2  10     5005.43     4841.53     61.13 o 
   5   2  10       61.96       65.24     12.44 o 
   6   2  10      111.33      119.44     13.23 o 
   7   2  10      255.19      252.53     16.11 o 
   8   2  10      750.20      786.87     24.37 o 
   9   2  10        1.17      -10.67     19.86 o 
  10   2  10       32.99       -7.41     21.71 o 
  11   2  10        1.47      -12.81     23.64 o 
  12   2  10      136.82      173.23     27.01 o 
 -12   3  10        0.99        1.00     20.61 o 
 -11   3  10       31.00       38.19     19.22 o 
 -10   3  10      572.93      541.50     26.30 o 
  -9   3  10      166.62      173.36     18.55 o 
  -8   3  10        5.49       11.71     15.89 o 
  -7   3  10      321.62      354.01     17.92 o 
  -6   3  10     1578.96     1689.50     29.13 o 
  -5   3  10     2066.85     1998.16     33.28 o 
  -4   3  10      534.07      673.65     16.24 o 
  -3   3  10     4431.54     4199.83     51.02 o 
  -2   3  10     1570.48     1503.47     22.10 o 
  -1   3  10     3436.51     3567.04     60.60 o 
   0   3  10     1331.98     1433.13     20.76 o 
   1   3  10     2020.04     1736.58     28.08 o 
   2   3  10     1934.23     1932.04     27.35 o 
   3   3  10      121.35       56.24     10.35 o 
   4   3  10      133.50      121.67     11.80 o 
   5   3  10       81.52       82.06     12.97 o 
   6   3  10      388.32      391.68     16.22 o 
   7   3  10       44.46       57.90     16.33 o 
   8   3  10        0.93      -17.41     18.45 o 
   9   3  10       96.55      115.01     21.12 o 
  10   3  10      401.24      431.19     25.38 o 
  11   3  10      151.99      119.41     30.48 o 
  12   3  10        0.66      -16.41     27.02 o 
 -12   4  10       21.72       45.45     21.84 o 
 -11   4  10       14.72      -14.30     20.08 o 
 -10   4  10       35.19       27.58     18.90 o 
  -9   4  10        0.37       13.90     17.84 o 
  -8   4  10      102.20      102.95     17.19 o 
  -7   4  10       19.41       -2.03     15.77 o 
  -6   4  10     1114.39     1074.78     21.60 o 
  -5   4  10      329.86      333.45     17.85 o 
  -4   4  10      589.46      534.00     14.06 o 
  -3   4  10     1361.94     1265.75     21.19 o 
  -2   4  10     4473.72     4835.08     51.24 o 
  -1   4  10     3631.82     3581.89     49.22 o 
   0   4  10     1416.24     1579.55     22.78 o 
   1   4  10      557.84      524.66     15.61 o 
   2   4  10    30797.29    30812.40    357.58 o 
   3   4  10      942.90      932.51     27.97 o 
   4   4  10     3237.78     3494.19     44.31 o 
   5   4  10       23.40       15.15     12.40 o 
   6   4  10     2146.44     2174.22     43.46 o 
   7   4  10      676.48      753.64     24.40 o 
   8   4  10       60.49       61.36     20.15 o 
   9   4  10      377.16      397.98     23.83 o 
  10   4  10       26.49       53.51     23.90 o 
  11   4  10        0.22       18.55     25.27 o 
  12   4  10        0.64       17.06     27.41 o 
 -12   5  10        5.10       25.48     22.88 o 
 -11   5  10       14.04      -19.54     21.16 o 
 -10   5  10       36.09       38.51     20.20 o 
  -9   5  10      296.81      384.73     21.18 o 
  -8   5  10      199.86      189.47     18.98 o 
  -7   5  10        0.67      -25.05     16.70 o 
  -6   5  10       77.88      121.96     14.67 o 
  -5   5  10     1400.57     1496.42     24.94 o 
  -4   5  10      386.27      354.75     18.25 o 
  -3   5  10      696.54      729.88     16.71 o 
  -2   5  10     1907.85     1930.87     31.15 o 
  -1   5  10      343.88      342.36     13.38 o 
   0   5  10     5642.17     5268.20     62.95 o 
   1   5  10     1978.76     2276.72     32.97 o 
   2   5  10     2644.45     2537.63     38.00 o 
   3   5  10     2013.56     2045.91     33.16 o 
   4   5  10     1784.01     1847.96     31.37 o 
   5   5  10      642.78      649.14     18.76 o 
   6   5  10       49.72       69.85     18.71 o 
   7   5  10     1763.55     1989.73     37.92 o 
   8   5  10       88.91       88.76     20.19 o 
   9   5  10       18.82        0.12     21.53 o 
  10   5  10       49.57       34.18     25.76 o 
  11   5  10      231.44      240.25     29.36 o 
 -11   6  10        4.95       -7.81     22.39 o 
 -10   6  10       10.47       19.33     21.38 o 
  -9   6  10      142.11      142.14     20.74 o 
  -8   6  10        1.55       -9.43     19.18 o 
  -7   6  10      499.16      497.68     21.53 o 
  -6   6  10        2.41       11.56     12.79 o 
  -5   6  10       80.14       76.87     13.53 o 
  -4   6  10      273.48      246.10     13.41 o 
  -3   6  10      717.03      642.84     16.11 o 
  -2   6  10       11.57       -7.65     10.21 o 
  -1   6  10       19.01       -3.81      7.83 o 
   0   6  10      427.59      491.22     15.84 o 
   1   6  10      778.08      818.15     23.25 o 
   2   6  10      119.39       93.04     14.22 o 
   3   6  10      850.28      878.33     24.68 o 
   4   6  10      537.44      490.94     18.27 o 
   5   6  10     1885.98     1840.07     33.14 o 
   6   6  10      125.12      106.54     16.78 o 
   7   6  10      554.11      578.05     35.36 o 
   8   6  10       65.54       71.08     22.27 o 
   9   6  10      672.95      759.14     31.90 o 
  10   6  10      109.61      100.46     28.06 o 
  11   6  10       38.28       18.23     29.81 o 
 -11   7  10       59.48        5.49     27.08 o 
 -10   7  10      121.87       96.40     23.26 o 
  -9   7  10       10.09      -20.93     21.34 o 
  -8   7  10      166.70      181.32     21.22 o 
  -7   7  10      238.23      263.85     21.06 o 
  -6   7  10      459.77      530.40     17.48 o 
  -5   7  10      305.86      308.77     14.67 o 
  -4   7  10     2492.38     2427.75     41.26 o 
  -3   7  10     3647.88     3622.22     50.08 o 
  -2   7  10      201.52      233.87     13.30 o 
  -1   7  10      937.30     1003.64     24.46 o 
   0   7  10     1871.78     1791.77     31.92 o 
   1   7  10      836.60      702.87     18.36 o 
   2   7  10       10.15        2.19     14.50 o 
   3   7  10      976.66      914.27     24.27 o 
   4   7  10       69.90       69.36     21.63 o 
   5   7  10      216.10      221.75     17.78 o 
   6   7  10      145.75      169.02     18.97 o 
   7   7  10       25.97      -22.62     21.61 o 
   8   7  10       34.30       18.52     23.24 o 
   9   7  10       12.26      -21.51     30.25 o 
  10   7  10      363.83      403.20     40.06 o 
  11   7  10      224.45      218.88     32.11 o 
 -11   8  10        0.31        8.14     37.51 o 
 -10   8  10        0.43      -35.20     26.97 o 
  -9   8  10       28.33       35.94     25.84 o 
  -8   8  10       30.87       48.25     28.24 o 
  -7   8  10       49.38       10.96     22.87 o 
  -6   8  10       39.50       69.03     17.54 o 
  -5   8  10     1196.26     1189.28     26.91 o 
  -4   8  10     1611.20     1582.94     33.95 o 
  -3   8  10     1988.23     2023.19     35.14 o 
  -2   8  10      102.80       92.49     15.49 o 
  -1   8  10     7754.52     7521.48     94.70 o 
   0   8  10     1482.53     1513.39     30.98 o 
   1   8  10     1439.02     1456.81     30.47 o 
   2   8  10       33.94      -11.45     14.56 o 
   3   8  10      906.35      881.79     23.55 o 
   4   8  10      626.38      699.28     24.33 o 
   5   8  10      138.69      104.20     19.73 o 
   6   8  10      703.77      675.87     32.23 o 
   7   8  10       50.52       43.19     32.57 o 
   8   8  10       75.02        3.01     34.51 o 
   9   8  10      150.92      132.24     32.19 o 
  10   8  10      379.84      446.37     45.23 o 
 -10   9  10      188.83      130.26     33.86 o 
  -9   9  10        4.06       53.87     31.90 o 
  -8   9  10      395.83      491.77     34.08 o 
  -7   9  10        2.04      -24.42     27.79 o 
  -6   9  10      164.38      143.98     18.85 o 
  -5   9  10        8.08       12.86     16.48 o 
  -4   9  10      780.10      802.72     25.50 o 
  -3   9  10      254.36      258.58     23.42 o 
  -2   9  10      394.66      446.39     21.08 o 
  -1   9  10     2073.05     2120.93     41.45 o 
   0   9  10      554.68      487.92     21.11 o 
   1   9  10      858.77      928.71     24.24 o 
   2   9  10      806.79      919.12     22.76 o 
   3   9  10     1258.93     1394.07     29.47 o 
   4   9  10      381.76      335.82     20.30 o 
   5   9  10      351.69      361.90     23.83 o 
   6   9  10      311.13      412.24     30.79 o 
   7   9  10      180.03      212.39     36.65 o 
   8   9  10        1.47      -25.26     41.29 o 
   9   9  10       59.22       17.35     39.40 o 
  10   9  10        0.61       11.30     33.00 o 
 -10  10  10        2.90      -53.92     35.95 o 
  -9  10  10       64.11       37.01     34.46 o 
  -8  10  10       80.62       40.56     33.20 o 
  -7  10  10      412.81      435.69     40.71 o 
  -6  10  10        6.57       18.13     35.27 o 
  -5  10  10        6.99      -16.92     21.86 o 
  -4  10  10      341.66      315.66     25.98 o 
  -3  10  10       13.15       -1.36     22.30 o 
  -2  10  10       51.38       18.77     23.55 o 
  -1  10  10       56.85       38.04     19.33 o 
   0  10  10       16.32      -26.47     20.56 o 
   1  10  10      865.07      900.72     26.05 o 
   2  10  10        2.22      -29.06     26.75 o 
   3  10  10      673.96      679.54     24.45 o 
   4  10  10      151.09      150.43     23.33 o 
   5  10  10      429.71      478.24     29.11 o 
   6  10  10       28.76        6.70     29.76 o 
   7  10  10      269.16      290.51     39.75 o 
   8  10  10        0.12      -57.21     38.14 o 
   9  10  10       67.72       81.62     42.07 o 
  -9  11  10        1.07        5.25     36.39 o 
  -8  11  10       98.15       83.04     36.12 o 
  -7  11  10      504.50      517.36     36.98 o 
  -6  11  10       67.58       87.08     31.55 o 
  -5  11  10      186.12      146.29     26.96 o 
  -4  11  10      738.97      745.41     31.58 o 
  -3  11  10      168.35      216.86     30.63 o 
  -2  11  10        2.83      -19.49     29.08 o 
  -1  11  10      106.27       92.67     29.13 o 
   0  11  10     1185.33     1172.54     36.07 o 
   1  11  10        0.49      -31.57     21.58 o 
   2  11  10       26.00       -8.25     20.61 o 
   3  11  10      388.78      386.84     30.38 o 
   4  11  10       43.96       53.82     23.89 o 
   5  11  10      130.35      176.34     28.01 o 
   6  11  10       94.19       77.09     38.28 o 
   7  11  10        1.61       -9.57     39.88 o 
   8  11  10       93.71       83.50     40.99 o 
   9  11  10        6.85        5.75     45.41 o 
  -8  12  10       16.38      -12.23     37.58 o 
  -7  12  10       10.60        8.92     36.20 o 
  -6  12  10       95.51      149.65     36.36 o 
  -5  12  10      375.23      430.20     32.60 o 
  -4  12  10      201.26      239.18     58.35 o 
  -3  12  10       52.21       44.38     32.15 o 
  -2  12  10      605.29      575.19     36.24 o 
  -1  12  10     2232.33     2270.20     58.55 o 
   0  12  10      130.18      113.69     31.26 o 
   1  12  10       27.82       -4.42     25.64 o 
   2  12  10      165.59      180.50     29.26 o 
   3  12  10     1105.65     1021.22     30.41 o 
   4  12  10       27.15       59.16     26.11 o 
   5  12  10      112.67       72.89     34.08 o 
   6  12  10       74.90      -21.03     39.74 o 
   7  12  10        3.43      -31.83     41.55 o 
   8  12  10        2.97       -1.60     43.16 o 
  -7  13  10       15.46        1.68     38.21 o 
  -6  13  10        1.19       -0.95     37.18 o 
  -5  13  10        1.61       21.86     31.16 o 
  -4  13  10       62.34       20.75     35.00 o 
  -3  13  10      521.78      571.57     39.85 o 
  -2  13  10       18.83      -11.85     31.53 o 
  -1  13  10      192.43      199.30     36.41 o 
   0  13  10        0.38        8.29     34.76 o 
   1  13  10       91.16      139.80     43.81 o 
   2  13  10      472.30      549.24     40.14 o 
   3  13  10      623.51      572.96     35.53 o 
   4  13  10        6.08      -18.15     30.60 o 
   5  13  10      154.77      211.50     38.36 o 
   6  13  10      146.39      121.25     44.75 o 
   7  13  10       19.94       21.93     45.01 o 
  -6  14  10        0.20       16.05     40.07 o 
  -5  14  10        3.02       62.47     44.29 o 
  -4  14  10      148.74       72.11     44.79 o 
  -3  14  10        8.84        7.84     36.27 o 
  -2  14  10        6.96       -9.23     35.57 o 
  -1  14  10        4.32       20.57     36.47 o 
   0  14  10       41.82       11.05     36.56 o 
   1  14  10      348.63      317.32     50.14 o 
   2  14  10        1.26      -46.99     35.83 o 
   3  14  10       29.10      -52.50     40.04 o 
   4  14  10      191.01      247.35     40.23 o 
   5  14  10      113.56       74.56     47.54 o 
   6  14  10        8.21       -6.10     96.24 o 
  -5  15  10      102.32      150.97     49.70 o 
  -4  15  10      541.88      641.92     52.31 o 
  -3  15  10       85.89       50.22     84.57 o 
  -2  15  10       27.21       -5.42     38.27 o 
  -1  15  10        6.88       27.58     40.97 o 
   0  15  10       91.69       82.78     45.61 o 
   1  15  10       13.29      -45.51     47.43 o 
   2  15  10      179.09      166.65     40.49 o 
   3  15  10        9.24       22.02     39.41 o 
   4  15  10        0.44       26.05     49.91 o 
   5  15  10      202.93      168.39     66.27 o 
  -3  16  10      129.74      123.35     50.49 o 
  -2  16  10      302.87      357.55     46.90 o 
  -1  16  10      297.60      383.44     77.59 o 
   0  16  10       15.61       50.24     42.46 o 
   1  16  10        8.66        8.62     43.95 o 
   2  16  10       88.96       70.14     41.41 o 
   3  16  10       14.08       -9.38     42.88 o 
 -11   0  11        1.48      -20.97     30.99 o 
  -9   0  11      412.54      485.54     29.24 o 
  -7   0  11     1835.66     1556.32     56.32 o 
  -5   0  11     1083.73     1149.23     31.33 o 
  -3   0  11     4328.41     4035.07     69.98 o 
  -1   0  11     1806.59     1748.81     39.93 o 
   1   0  11       38.19       45.93     16.13 o 
   3   0  11     5714.14     5203.64     99.78 o 
   5   0  11     4394.98     4267.65     74.69 o 
   7   0  11     2059.09     2125.69     55.10 o 
   9   0  11      282.56      260.07     48.06 o 
  11   0  11      476.21      505.84     39.95 o 
 -12   1  11       40.84       33.69     31.95 o 
 -11   1  11       13.83       31.72     22.37 o 
 -10   1  11       96.60       39.26     22.99 o 
  -9   1  11      254.61      183.74     19.65 o 
  -8   1  11       30.10       22.73     16.26 o 
  -7   1  11      481.25      546.26     19.93 o 
  -6   1  11      598.72      621.07     18.48 o 
  -5   1  11     2435.79     2393.73     44.45 o 
  -4   1  11       21.86       33.87     10.98 o 
  -3   1  11      146.61       90.81     10.89 o 
  -2   1  11    11491.37    11857.55    112.57 o 
  -1   1  11      920.82      781.47     18.74 o 
   0   1  11     1506.96     1525.12     30.26 o 
   1   1  11    10196.41    10358.73    123.53 o 
   2   1  11     8570.74     9443.40    121.89 o 
   3   1  11      218.19      161.05     15.49 o 
   4   1  11     2206.14     2131.31     32.61 o 
   5   1  11     1085.15     1157.24     22.99 o 
   6   1  11      215.68      263.26     18.05 o 
   7   1  11      184.29      137.01     13.84 o 
   8   1  11      240.91      234.61     22.31 o 
   9   1  11        7.21       21.12     20.67 o 
  10   1  11        9.77        2.84     22.60 o 
  11   1  11       19.79       16.85     25.02 o 
  12   1  11       33.53       23.67     27.07 o 
 -12   2  11       35.24       54.08     24.59 o 
 -11   2  11       75.69       39.05     23.21 o 
 -10   2  11      126.64       85.59     21.42 o 
  -9   2  11      304.54      278.69     19.81 o 
  -8   2  11     1689.19     1647.88     33.84 o 
  -7   2  11      516.45      610.96     21.98 o 
  -6   2  11       14.13      -16.34     13.68 o 
  -5   2  11     1751.98     1748.77     27.89 o 
  -4   2  11       75.46       26.62     11.09 o 
  -3   2  11     6046.51     6485.03     75.30 o 
  -2   2  11     1832.06     1876.48     23.97 o 
  -1   2  11    13515.62    13884.24    153.78 o 
   0   2  11      590.34      733.27     15.70 o 
   1   2  11      666.84      786.30     18.81 o 
   2   2  11     2435.03     2562.08     33.97 o 
   3   2  11     2325.64     2463.81     35.55 o 
   4   2  11      220.88      223.04     13.66 o 
   5   2  11      918.63      871.54     20.93 o 
   6   2  11       82.64       93.40     14.34 o 
   7   2  11     2705.82     2416.62     38.71 o 
   8   2  11      227.83      255.02     20.97 o 
   9   2  11       42.41      103.97     21.85 o 
  10   2  11       37.43       15.13     23.23 o 
  11   2  11      182.11      204.64     26.09 o 
  12   2  11       61.83       69.38     27.97 o 
 -12   3  11       36.03       42.82     29.09 o 
 -11   3  11        1.30       28.10     23.21 o 
 -10   3  11        8.94      -23.96     21.33 o 
  -9   3  11       41.86       48.45     20.22 o 
  -8   3  11      473.97      435.85     25.03 o 
  -7   3  11        0.74        2.64     18.02 o 
  -6   3  11      126.74      187.15     17.37 o 
  -5   3  11     2991.68     3089.32     38.60 o 
  -4   3  11      203.99      213.77     12.68 o 
  -3   3  11     3739.52     3340.91     42.92 o 
  -2   3  11      925.63      949.53     18.81 o 
  -1   3  11     3210.51     2804.21     38.94 o 
   0   3  11     7244.02     7476.33     80.42 o 
   1   3  11    18481.09    18985.77    222.42 o 
   2   3  11     1229.15     1261.71     22.76 o 
   3   3  11      269.91      337.55     12.95 o 
   4   3  11     3123.82     3105.29     40.54 o 
   5   3  11      193.14      189.96     14.76 o 
   6   3  11      532.76      519.57     18.09 o 
   7   3  11      464.00      400.87     19.10 o 
   8   3  11      334.94      353.95     22.37 o 
   9   3  11       49.80       37.29     22.15 o 
  10   3  11        4.89       22.39     25.32 o 
  11   3  11        0.69      -26.97     25.85 o 
 -12   4  11       11.26       16.62     33.88 o 
 -11   4  11        4.06      -12.70     27.65 o 
 -10   4  11       89.39       65.48     22.94 o 
  -9   4  11      702.83      848.77     32.74 o 
  -8   4  11       22.65       11.02     19.84 o 
  -7   4  11      328.59      299.81     27.90 o 
  -6   4  11     1179.65     1193.43     27.72 o 
  -5   4  11     1159.21     1329.51     27.42 o 
  -4   4  11        1.05      -14.37     10.98 o 
  -3   4  11     2036.65     1882.20     27.13 o 
  -2   4  11       61.56       43.00     11.27 o 
  -1   4  11      191.61      195.82     15.04 o 
   0   4  11      308.60      286.99     14.31 o 
   1   4  11      396.39      468.29     17.01 o 
   2   4  11     1771.39     1662.26     29.20 o 
   3   4  11     3291.30     3318.89     46.39 o 
   4   4  11       93.89       95.54     12.83 o 
   5   4  11     1899.02     1883.74     30.17 o 
   6   4  11     1386.42     1481.49     27.61 o 
   7   4  11      387.97      418.98     22.48 o 
   8   4  11      169.75      146.48     21.69 o 
   9   4  11       93.29       68.23     23.22 o 
  10   4  11      146.33      146.11     25.68 o 
  11   4  11       72.13       86.52     26.51 o 
 -11   5  11        8.59       25.95     23.15 o 
 -10   5  11        1.78        7.48     20.81 o 
  -9   5  11      178.87      204.25     27.68 o 
  -8   5  11       12.50       22.74     19.19 o 
  -7   5  11      835.14      817.94     26.62 o 
  -6   5  11     1758.53     1878.69     33.01 o 
  -5   5  11      272.27      307.50     15.00 o 
  -4   5  11      707.22      810.94     18.18 o 
  -3   5  11        9.32      -17.68     11.79 o 
  -2   5  11     9231.99     9336.50     94.60 o 
  -1   5  11        0.21        3.08     10.63 o 
   0   5  11      137.43      133.64     12.85 o 
   1   5  11     5841.32     5572.37     66.91 o 
   2   5  11     4050.69     4069.78     55.04 o 
   3   5  11      100.54       96.01     14.74 o 
   4   5  11       52.77       51.02     14.36 o 
   5   5  11      972.79      983.07     25.21 o 
   6   5  11       42.46       -0.39     15.92 o 
   7   5  11      167.18      134.46     21.66 o 
   8   5  11       36.28       15.86     20.05 o 
   9   5  11        2.75      -29.32     22.51 o 
  10   5  11       26.01       32.30     27.18 o 
  11   5  11        8.22       12.74     29.39 o 
 -11   6  11        2.82       30.56     26.61 o 
 -10   6  11        0.90       -1.12     22.53 o 
  -9   6  11       13.04      -16.65     21.29 o 
  -8   6  11        3.89       26.85     19.76 o 
  -7   6  11      242.80      300.21     21.18 o 
  -6   6  11       36.75       47.91     14.87 o 
  -5   6  11       71.11      126.02     14.67 o 
  -4   6  11       73.00       28.29     13.51 o 
  -3   6  11     1558.82     1684.48     26.53 o 
  -2   6  11        1.34      -15.72     10.76 o 
  -1   6  11     2255.48     2410.21     38.09 o 
   0   6  11     6466.27     6637.77     78.19 o 
   1   6  11     1278.48     1250.60     27.08 o 
   2   6  11      478.06      512.13     24.93 o 
   3   6  11      587.34      620.89     19.70 o 
   4   6  11     4062.15     4100.58     56.38 o 
   5   6  11     1436.20     1415.75     35.32 o 
   6   6  11      268.42      261.24     18.60 o 
   7   6  11     1312.86     1323.13     37.76 o 
   8   6  11       81.40       72.93     24.02 o 
   9   6  11      281.17      277.45     30.99 o 
  10   6  11       38.84       28.45     29.76 o 
  11   6  11       33.94       18.65     30.39 o 
 -11   7  11        0.95       14.54     27.54 o 
 -10   7  11        0.27       -9.08     26.61 o 
  -9   7  11        6.94      -11.07     24.91 o 
  -8   7  11       16.08        2.70     22.01 o 
  -7   7  11        5.14        7.51     20.26 o 
  -6   7  11      381.43      280.80     18.63 o 
  -5   7  11      958.91     1040.70     23.71 o 
  -4   7  11     1381.42     1369.68     37.06 o 
  -3   7  11      793.06      865.10     28.61 o 
  -2   7  11     2446.53     2305.65     32.53 o 
  -1   7  11     3030.73     2985.50     41.23 o 
   0   7  11     2060.48     2198.52     38.19 o 
   1   7  11     1168.11     1168.79     25.50 o 
   2   7  11       15.81       -7.03     15.77 o 
   3   7  11      148.99      162.31     18.87 o 
   4   7  11     1750.93     1819.41     37.31 o 
   5   7  11      497.53      481.06     20.76 o 
   6   7  11     2631.70     2587.54     42.73 o 
   7   7  11      577.55      603.32     28.46 o 
   8   7  11     1593.27     1572.94     42.27 o 
   9   7  11      143.72      154.53     34.67 o 
  10   7  11       95.11       96.64     30.44 o 
  11   7  11       15.22        2.89     32.02 o 
 -10   8  11      296.32      312.79     34.90 o 
  -9   8  11      300.62      373.36     33.37 o 
  -8   8  11        0.17        7.15     25.25 o 
  -7   8  11       10.85       -0.57     23.89 o 
  -6   8  11      807.20      857.06     28.64 o 
  -5   8  11       87.60      129.66     18.17 o 
  -4   8  11      206.72      230.26     29.84 o 
  -3   8  11      822.96      780.32     22.29 o 
  -2   8  11       30.09       -8.27     14.68 o 
  -1   8  11      533.47      573.19     23.67 o 
   0   8  11      118.14      109.20     17.20 o 
   1   8  11      106.47       58.97     16.95 o 
   2   8  11     1329.63     1372.12     28.91 o 
   3   8  11      721.52      707.05     24.52 o 
   4   8  11       76.18       52.29     19.83 o 
   5   8  11       33.48       17.42     20.54 o 
   6   8  11      552.99      578.94     24.94 o 
   7   8  11       17.47       -4.32     28.80 o 
   8   8  11        2.91      -16.24     30.34 o 
   9   8  11       14.12       -9.03     49.91 o 
  10   8  11      132.76      116.69     32.69 o 
 -10   9  11        1.78      -11.77     34.48 o 
  -9   9  11        4.16       16.28     32.37 o 
  -8   9  11      391.38      429.71     37.24 o 
  -7   9  11      502.51      537.91     40.01 o 
  -6   9  11      232.11      385.42     40.55 o 
  -5   9  11       50.28       -1.02     19.51 o 
  -4   9  11      130.31      155.34     20.55 o 
  -3   9  11       95.95       68.61     19.69 o 
  -2   9  11     3624.33     3895.86     51.78 o 
  -1   9  11      202.49      190.73     22.58 o 
   0   9  11      145.13      118.66     20.42 o 
   1   9  11       25.39      -22.32     17.37 o 
   2   9  11      326.07      305.16     18.97 o 
   3   9  11      531.33      476.38     24.08 o 
   4   9  11      446.18      458.37     24.56 o 
   5   9  11      303.68      278.34     23.47 o 
   6   9  11      117.14      134.06     26.24 o 
   7   9  11      197.06      155.84     30.85 o 
   8   9  11       54.22       53.38     32.38 o 
   9   9  11        2.27        1.29     33.75 o 
  10   9  11        1.93        5.14     35.33 o 
  -9  10  11        8.15       16.34     35.85 o 
  -8  10  11      459.00      534.37     38.73 o 
  -7  10  11      136.50      171.55     33.56 o 
  -6  10  11       16.76       34.46     35.13 o 
  -5  10  11      239.15      172.93     26.40 o 
  -4  10  11      643.15      689.16     29.76 o 
  -3  10  11       22.89       20.85     23.19 o 
  -2  10  11      570.35      476.82     31.92 o 
  -1  10  11       51.70       13.48     18.88 o 
   0  10  11     2040.80     2061.51     43.13 o 
   1  10  11        7.69        7.98     21.55 o 
   2  10  11        5.26      -11.32     20.98 o 
   3  10  11       62.16       80.07     20.79 o 
   4  10  11       30.96       30.64     22.77 o 
   5  10  11      738.40      715.56     28.99 o 
   6  10  11       12.25       -9.25     27.64 o 
   7  10  11        1.39       15.32     33.57 o 
   8  10  11      101.36       19.02     33.56 o 
   9  10  11        5.23       18.67     36.19 o 
  -9  11  11       22.18      -12.48     37.67 o 
  -8  11  11        0.33       -8.16     35.76 o 
  -7  11  11        7.80       21.07     33.70 o 
  -6  11  11      134.57      126.41     33.48 o 
  -5  11  11      299.96      326.18     32.26 o 
  -4  11  11       55.50       57.46     26.17 o 
  -3  11  11        0.09       -1.98     25.48 o 
  -2  11  11      765.53      755.82     37.24 o 
  -1  11  11      302.31      387.96     32.86 o 
   0  11  11      140.95      102.57     25.41 o 
   1  11  11        4.47      -25.03     22.86 o 
   2  11  11      632.81      601.76     27.55 o 
   3  11  11       80.44       53.26     22.49 o 
   4  11  11       39.24       28.20     24.67 o 
   5  11  11       62.75       46.97     24.87 o 
   6  11  11       14.04       18.85     32.69 o 
   7  11  11       80.29      120.00     35.32 o 
   8  11  11        3.43      -24.05     36.57 o 
  -8  12  11       42.44       72.29     39.83 o 
  -7  12  11       96.05       54.13     36.88 o 
  -6  12  11      216.85      226.11     36.02 o 
  -5  12  11       37.14       37.58     32.48 o 
  -4  12  11        0.10      -28.46     28.55 o 
  -3  12  11       57.05       96.13     28.36 o 
  -2  12  11        0.08      -16.46     30.92 o 
  -1  12  11        6.39       39.85     32.40 o 
   0  12  11       76.71       79.20     36.58 o 
   1  12  11      152.59      123.80     34.46 o 
   2  12  11      587.49      578.11     37.29 o 
   3  12  11       10.20       39.53     25.76 o 
   4  12  11      289.29      240.77     32.32 o 
   5  12  11       44.50       63.89     30.85 o 
   6  12  11      348.09      334.76     37.88 o 
   7  12  11        1.96      -17.30     36.13 o 
   8  12  11       29.60      -24.02     38.10 o 
  -7  13  11      233.37      298.41     41.28 o 
  -6  13  11        8.35      -40.01     42.54 o 
  -5  13  11      232.59      319.78     43.71 o 
  -4  13  11      479.97      619.55     47.36 o 
  -3  13  11       21.58       44.64     35.05 o 
  -2  13  11        9.67       24.65     34.92 o 
  -1  13  11      180.49      200.01     35.36 o 
   0  13  11       56.65       39.29     32.73 o 
   1  13  11      359.20      345.32     61.09 o 
   2  13  11       39.99       63.66     35.36 o 
   3  13  11        2.07      -49.11     35.30 o 
   4  13  11      184.65      183.56     33.47 o 
   5  13  11       17.77      -56.07     37.38 o 
   6  13  11       29.68      -25.07     38.48 o 
   7  13  11       16.84      -15.66     38.88 o 
  -6  14  11      254.37      302.95     54.39 o 
  -5  14  11      740.87      783.00     53.55 o 
  -4  14  11      119.82      151.48     46.79 o 
  -3  14  11      173.37      186.38     50.87 o 
  -2  14  11       46.95       15.58     37.44 o 
  -1  14  11      621.91      582.05     41.62 o 
   0  14  11      512.71      468.83     52.67 o 
   1  14  11       43.70       40.49     38.37 o 
   2  14  11        2.87       43.10     39.23 o 
   3  14  11      273.45      315.62     40.43 o 
   4  14  11      104.54       42.95     38.11 o 
   5  14  11       56.81       12.27     46.64 o 
   6  14  11       28.40       24.94     47.87 o 
  -5  15  11        1.70      -62.81     64.57 o 
  -4  15  11       31.87       58.37     61.93 o 
  -3  15  11        3.75      -20.14     41.64 o 
  -2  15  11      231.50      259.10     42.90 o 
  -1  15  11       30.35       -2.97     40.41 o 
   0  15  11        6.01      -42.71     38.62 o 
   1  15  11       51.97       42.70     40.95 o 
   2  15  11       66.63       84.72     40.24 o 
   3  15  11       39.10       22.27     47.21 o 
   4  15  11        1.88        7.00     50.38 o 
  -2  16  11        0.01      -43.34     44.07 o 
  -1  16  11        0.19      -52.48     42.93 o 
   0  16  11       21.46       -4.20     41.78 o 
   1  16  11       44.63        7.20     44.96 o 
   2  16  11        6.74      -11.74     43.31 o 
 -12   0  12       55.10       14.64     37.07 o 
 -10   0  12       38.74       78.69     85.82 o 
  -8   0  12      127.44      209.66     40.41 o 
  -6   0  12      787.49      854.63     33.20 o 
  -4   0  12      915.49      999.94     37.62 o 
  -2   0  12    12042.05    11951.97    168.55 o 
   0   0  12     9651.78    10190.11    144.58 o 
   2   0  12     8119.04     7172.80    134.16 o 
   4   0  12        5.23        2.25     19.53 o 
   6   0  12     2546.41     2337.01     49.83 o 
   8   0  12       12.38        0.05     31.49 o 
  10   0  12       92.18       99.02     35.30 o 
 -12   1  12        1.88       21.15     25.80 o 
 -11   1  12       49.53       32.80     24.36 o 
 -10   1  12      233.19      253.20     24.05 o 
  -9   1  12       85.82      101.73     20.57 o 
  -8   1  12       22.08      -27.09     18.06 o 
  -7   1  12      570.43      446.51     20.81 o 
  -6   1  12       34.97       62.11     15.92 o 
  -5   1  12      809.57      830.48     20.19 o 
  -4   1  12     2463.53     2450.94     34.77 o 
  -3   1  12     1032.79     1221.36     21.71 o 
  -2   1  12      785.48      884.60     21.66 o 
  -1   1  12       21.53       21.23      8.40 o 
   0   1  12     4845.59     4640.51     52.44 o 
   1   1  12     2937.16     3215.37     43.93 o 
   2   1  12     1117.77     1278.34     30.81 o 
   3   1  12      689.81      659.57     28.98 o 
   4   1  12      956.08      919.31     22.24 o 
   5   1  12      554.74      530.84     17.67 o 
   6   1  12      672.45      740.32     19.53 o 
   7   1  12      979.28     1002.60     27.55 o 
   8   1  12       16.95       27.66     20.31 o 
   9   1  12      188.48      127.92     29.22 o 
  10   1  12      198.93      235.76     35.81 o 
  11   1  12       94.20      104.57     26.86 o 
 -12   2  12       80.87      122.55     31.27 o 
 -11   2  12       34.59       57.94     25.27 o 
 -10   2  12       61.42       81.53     23.25 o 
  -9   2  12      123.21       99.11     22.74 o 
  -8   2  12      104.45      176.57     21.56 o 
  -7   2  12      147.61      166.02     21.05 o 
  -6   2  12      378.68      429.55     17.54 o 
  -5   2  12       67.69       40.39     15.23 o 
  -4   2  12      397.02      357.24     14.50 o 
  -3   2  12       43.14       39.56     13.39 o 
  -2   2  12      797.23      857.30     16.74 o 
  -1   2  12       17.70        4.54      7.79 o 
   0   2  12      518.58      497.38     13.39 o 
   1   2  12        2.85       -3.93     11.74 o 
   2   2  12      114.21      133.16     17.86 o 
   3   2  12      532.98      531.44     17.89 o 
   4   2  12     2729.26     2675.52     39.12 o 
   5   2  12       35.18       45.53     14.31 o 
   6   2  12       12.94       19.29     14.59 o 
   7   2  12        5.60        0.40     19.31 o 
   8   2  12      668.07      729.60     25.65 o 
   9   2  12        5.65       18.93     22.17 o 
  10   2  12       66.51       57.30     24.84 o 
  11   2  12       44.80       24.06     25.95 o 
 -12   3  12       47.67       42.62     26.81 o 
 -11   3  12        0.83      -30.22     25.36 o 
 -10   3  12       27.16       48.86     25.09 o 
  -9   3  12      399.00      416.00     23.82 o 
  -8   3  12       70.21       69.71     20.54 o 
  -7   3  12       14.60       13.90     18.96 o 
  -6   3  12      287.00      323.73     35.51 o 
  -5   3  12     1259.99     1205.93     24.53 o 
  -4   3  12      238.66      260.24     16.13 o 
  -3   3  12      163.57      181.96     13.25 o 
  -2   3  12      648.09      704.06     14.49 o 
  -1   3  12      495.14      469.00     13.96 o 
   0   3  12       71.43       65.04     11.07 o 
   1   3  12      869.79      964.30     23.35 o 
   2   3  12      550.36      540.76     14.73 o 
   3   3  12       38.25       34.88     11.82 o 
   4   3  12      132.93      141.67     13.42 o 
   5   3  12       66.22       54.57     14.67 o 
   6   3  12      472.39      529.67     19.42 o 
   7   3  12     2274.46     2280.59     43.01 o 
   8   3  12        7.72      -16.79     20.93 o 
   9   3  12        5.31        7.20     22.94 o 
  10   3  12       67.13      113.75     25.58 o 
  11   3  12      105.92      151.06     27.68 o 
 -11   4  12        0.02      -38.21     25.47 o 
 -10   4  12       43.85       34.16     23.95 o 
  -9   4  12       17.92       43.35     22.35 o 
  -8   4  12      113.67      125.86     21.91 o 
  -7   4  12        4.94        8.68     20.14 o 
  -6   4  12      486.11      526.41     24.76 o 
  -5   4  12      735.19      774.33     19.34 o 
  -4   4  12      731.17      830.87     19.78 o 
  -3   4  12     2384.79     2203.08     33.14 o 
  -2   4  12     3395.41     3640.45     43.89 o 
  -1   4  12     1045.22      878.05     19.03 o 
   0   4  12     1155.87     1279.98     23.46 o 
   1   4  12     5450.17     5058.44     65.60 o 
   2   4  12     7877.37     8010.53     98.82 o 
   3   4  12      145.19      100.76     14.54 o 
   4   4  12      103.18      139.11     13.80 o 
   5   4  12      782.26      727.83     19.10 o 
   6   4  12     1058.78     1079.09     24.67 o 
   7   4  12     1209.51     1129.54     31.49 o 
   8   4  12      986.61     1016.52     30.40 o 
   9   4  12       95.45      136.11     24.68 o 
  10   4  12        7.23       -5.33     25.34 o 
  11   4  12        0.19      -18.59     27.65 o 
 -11   5  12       30.45       -2.00     27.04 o 
 -10   5  12      103.80       54.53     33.45 o 
  -9   5  12      468.33      501.60     31.60 o 
  -8   5  12       71.88      103.48     22.23 o 
  -7   5  12       17.82      -22.41     20.74 o 
  -6   5  12      446.65      347.83     23.16 o 
  -5   5  12      273.21      342.91     16.82 o 
  -4   5  12     1193.77     1243.91     24.69 o 
  -3   5  12      239.74      226.60     14.16 o 
  -2   5  12       82.75       58.79     13.34 o 
  -1   5  12     1917.52     1848.97     30.18 o 
   0   5  12     2335.13     2256.62     33.83 o 
   1   5  12     2179.88     2129.36     35.25 o 
   2   5  12     2702.92     2505.84     39.42 o 
   3   5  12      365.18      311.18     17.27 o 
   4   5  12      272.85      275.12     17.65 o 
   5   5  12      206.36      231.24     17.96 o 
   6   5  12       46.54       49.45     21.89 o 
   7   5  12     1565.61     1500.55     45.38 o 
   8   5  12       21.06       22.57     21.05 o 
   9   5  12       13.60        9.59     23.43 o 
  10   5  12        9.92        6.31     28.91 o 
  11   5  12      142.99      106.89     31.40 o 
 -11   6  12       14.75       22.02     31.75 o 
 -10   6  12       25.22       30.95     30.20 o 
  -9   6  12       34.58       44.11     48.39 o 
  -8   6  12       14.76        1.01     23.27 o 
  -7   6  12       54.95      109.39     22.14 o 
  -6   6  12      368.11      419.89     19.52 o 
  -5   6  12      278.42      263.19     17.13 o 
  -4   6  12        1.06        4.22     14.29 o 
  -3   6  12        0.54        5.35     14.07 o 
  -2   6  12      427.18      456.38     18.18 o 
  -1   6  12      226.39      236.65     15.31 o 
   0   6  12      160.30      170.71     23.01 o 
   1   6  12      539.40      545.93     19.44 o 
   2   6  12      150.91       77.45     16.06 o 
   3   6  12     1913.55     1883.93     34.34 o 
   4   6  12      344.04      338.71     18.89 o 
   5   6  12       30.34       41.40     17.22 o 
   6   6  12      163.68      164.36     18.55 o 
   7   6  12     1989.57     1972.43     45.73 o 
   8   6  12      200.45      145.50     25.40 o 
   9   6  12      171.72      223.16     29.66 o 
  10   6  12       45.05       38.16     29.78 o 
  11   6  12       64.75       10.20     31.95 o 
 -11   7  12        6.84       -1.18     40.53 o 
 -10   7  12      170.35      179.12     41.15 o 
  -9   7  12        1.51       28.74     29.94 o 
  -8   7  12       55.24       79.97     28.83 o 
  -7   7  12      211.59      233.36     24.92 o 
  -6   7  12     1341.86     1377.92     31.10 o 
  -5   7  12        5.80        5.59     15.51 o 
  -4   7  12       87.72       69.00     15.24 o 
  -3   7  12     1181.55     1229.24     27.68 o 
  -2   7  12     2483.39     2650.22     38.01 o 
  -1   7  12       14.26       -8.82     10.17 o 
   0   7  12       30.73       10.89     17.27 o 
   1   7  12      244.94      214.03     17.76 o 
   2   7  12      354.28      290.79     20.08 o 
   3   7  12        7.57      -16.67     20.06 o 
   4   7  12      162.61      152.72     18.22 o 
   5   7  12       41.40       46.02     18.59 o 
   6   7  12     2918.84     2926.00     46.84 o 
   7   7  12       17.60       26.63     24.60 o 
   8   7  12      132.01      178.60     26.19 o 
   9   7  12        1.94       -3.87     30.01 o 
  10   7  12      497.05      573.72     37.56 o 
 -10   8  12       16.92       16.13     33.78 o 
  -9   8  12        0.48       -2.95     31.78 o 
  -8   8  12      134.24      130.72     43.49 o 
  -7   8  12      252.64      269.45     30.03 o 
  -6   8  12        1.03       17.47     27.68 o 
  -5   8  12      188.63      229.72     19.02 o 
  -4   8  12      179.36      138.64     19.54 o 
  -3   8  12     6809.96     6930.19     95.15 o 
  -2   8  12     1083.34     1245.52     42.71 o 
  -1   8  12     1838.26     1875.64     33.26 o 
   0   8  12     1056.88     1021.16     27.87 o 
   1   8  12     2687.57     2761.42     44.92 o 
   2   8  12      920.02      986.94     23.96 o 
   3   8  12      853.87      827.75     26.64 o 
   4   8  12     1073.88      979.59     28.50 o 
   5   8  12       23.72       -2.14     21.52 o 
   6   8  12      181.26      139.13     25.20 o 
   7   8  12      239.94      225.99     31.12 o 
   8   8  12       69.23       79.70     31.82 o 
   9   8  12        2.05       17.58     32.22 o 
  10   8  12        5.80       14.74     33.00 o 
 -10   9  12       83.37      155.34     37.99 o 
  -9   9  12       40.58       76.15     42.04 o 
  -8   9  12       13.63        1.48     39.02 o 
  -7   9  12      146.45      133.15     37.49 o 
  -6   9  12       38.39       19.79     26.68 o 
  -5   9  12       18.92      -20.31     20.16 o 
  -4   9  12       61.51       98.49     23.28 o 
  -3   9  12      539.09      555.10     37.66 o 
  -2   9  12       14.69        2.43     20.08 o 
  -1   9  12     2711.15     2708.30     49.60 o 
   0   9  12      996.10     1008.68     28.97 o 
   1   9  12       73.05       33.16     20.32 o 
   2   9  12      498.56      503.68     25.94 o 
   3   9  12      556.81      507.16     24.89 o 
   4   9  12      470.03      477.65     25.61 o 
   5   9  12      306.08      237.25     24.87 o 
   6   9  12       19.93       -3.66     26.04 o 
   7   9  12       29.49       65.37     31.40 o 
   8   9  12       12.58      -41.07     42.07 o 
   9   9  12       25.52       12.80     35.17 o 
  -9  10  12       80.01       76.12     37.43 o 
  -8  10  12       31.44       42.90     34.21 o 
  -7  10  12      292.68      299.62     40.55 o 
  -6  10  12      190.65      177.35     29.17 o 
  -5  10  12      101.34       60.15     23.72 o 
  -4  10  12      267.44      182.54     25.36 o 
  -3  10  12        2.78      -23.81     22.48 o 
  -2  10  12      123.70      130.19     22.11 o 
  -1  10  12       19.10       12.26     21.03 o 
   0  10  12        8.72      -30.58     23.03 o 
   1  10  12      342.68      368.70     24.69 o 
   2  10  12       23.81      -12.37     22.56 o 
   3  10  12      505.74      508.40     27.36 o 
   4  10  12      217.03      267.87     25.13 o 
   5  10  12       33.66       33.33     24.27 o 
   6  10  12        5.97      -16.18     28.56 o 
   7  10  12      176.21      200.04     41.04 o 
   8  10  12        3.58       -8.52     33.69 o 
   9  10  12       62.00      107.53     38.36 o 
  -8  11  12       79.30       61.05     54.51 o 
  -7  11  12      171.50      138.99     42.16 o 
  -6  11  12       69.77       77.90     38.86 o 
  -5  11  12       27.30      -18.47     31.32 o 
  -4  11  12      974.26      928.46     36.19 o 
  -3  11  12      211.58      256.38     27.17 o 
  -2  11  12      156.33      171.70     25.75 o 
  -1  11  12        5.49      -29.28     30.54 o 
   0  11  12      125.91      168.36     33.93 o 
   1  11  12       53.02       67.69     33.30 o 
   2  11  12       82.72       56.80     25.27 o 
   3  11  12       18.51       -3.58     25.07 o 
   4  11  12       28.70        7.30     24.71 o 
   5  11  12      380.39      452.18     29.25 o 
   6  11  12      306.01      276.56     36.16 o 
   7  11  12       34.19       -8.57     34.98 o 
   8  11  12       89.87       70.23     38.20 o 
  -8  12  12      122.15       61.56     49.25 o 
  -7  12  12       16.23        5.66     43.34 o 
  -6  12  12      193.19      194.45     43.78 o 
  -5  12  12      552.71      559.84     37.60 o 
  -4  12  12      251.62      269.62     48.11 o 
  -3  12  12      236.11      331.85     37.22 o 
  -2  12  12       91.80       71.55     32.26 o 
  -1  12  12      215.18      246.73     36.19 o 
   0  12  12      151.95      187.07     50.92 o 
   1  12  12     1754.45     1541.37     53.63 o 
   2  12  12       97.49       94.62     29.67 o 
   3  12  12      818.80      750.28     38.07 o 
   4  12  12       15.91       -9.11     30.84 o 
   5  12  12       43.72       22.52     31.72 o 
   6  12  12      101.83      140.00     37.33 o 
   7  12  12       59.96       85.16     39.63 o 
  -7  13  12        8.42       53.57     48.29 o 
  -6  13  12        0.22      -58.89     51.74 o 
  -5  13  12        1.24       10.56     81.83 o 
  -4  13  12      109.13       52.12     43.71 o 
  -3  13  12      613.70      653.69     42.45 o 
  -2  13  12      544.20      543.13     39.29 o 
  -1  13  12      518.83      686.98     42.83 o 
   0  13  12       32.27       59.76     37.51 o 
   1  13  12      555.53      518.63     43.72 o 
   2  13  12      586.91      678.96     42.09 o 
   3  13  12      338.12      334.32     38.19 o 
   4  13  12        8.66      -23.15     33.27 o 
   5  13  12       17.27        1.45     38.14 o 
   6  13  12       45.43       39.52     45.65 o 
  -6  14  12       54.52      -10.29     62.96 o 
  -5  14  12        2.12      -37.01     62.04 o 
  -4  14  12      103.76      110.11     45.74 o 
  -3  14  12        6.10       -4.13     39.74 o 
  -2  14  12        0.81      -38.53     39.40 o 
  -1  14  12        0.34      -48.84     39.13 o 
   0  14  12       63.57      109.51     39.40 o 
   1  14  12       94.26       96.66     40.19 o 
   2  14  12       68.18       25.93     65.20 o 
   3  14  12       64.86       97.03     43.90 o 
   4  14  12      129.01      150.75     41.47 o 
   5  14  12        6.58       -5.12     97.78 o 
  -4  15  12      303.62      324.27     52.37 o 
  -3  15  12        2.60      -33.03     42.48 o 
  -2  15  12        2.16      -50.70     54.11 o 
  -1  15  12        1.09      -11.94     40.21 o 
   0  15  12       40.62      -29.32     39.50 o 
   1  15  12        2.11      -63.03     42.02 o 
   2  15  12       27.42      -40.09     41.52 o 
   3  15  12        0.75      -10.20     49.10 o 
   4  15  12        8.31      -11.00     51.85 o 
   0  16  12       81.66       42.31     47.24 o 
 -11   0  13      246.68      309.27     39.42 o 
  -9   0  13      877.31      928.51     44.83 o 
  -7   0  13     2282.38     2201.55     57.70 o 
  -5   0  13        6.35      -15.00     18.64 o 
  -3   0  13     1165.77     1153.85     44.41 o 
  -1   0  13     7778.30     8155.69    132.40 o 
   1   0  13     2073.72     2096.45     51.97 o 
   3   0  13     2805.70     2665.97     83.53 o 
   5   0  13     3102.30     2944.00     58.07 o 
   7   0  13      699.57      768.56     40.04 o 
   9   0  13      255.53      310.87     35.34 o 
  11   0  13      120.69      177.11     38.89 o 
 -11   1  13        6.08        5.01     26.56 o 
 -10   1  13      155.42      218.75     25.45 o 
  -9   1  13      309.64      287.09     24.95 o 
  -8   1  13        9.07      -15.40     19.69 o 
  -7   1  13        1.08      -16.45     18.87 o 
  -6   1  13     1048.10     1022.32     24.54 o 
  -5   1  13     1451.06     1332.25     28.25 o 
  -4   1  13      351.52      267.47     14.21 o 
  -3   1  13     3904.58     4017.87     55.77 o 
  -2   1  13      863.14      849.16     17.79 o 
  -1   1  13      972.33      872.85     29.88 o 
   0   1  13      603.08      619.63     16.99 o 
   1   1  13     1498.28     1502.86     27.25 o 
   2   1  13     3582.16     3656.58     53.37 o 
   3   1  13      828.15      746.07     20.78 o 
   4   1  13      320.22      337.03     16.13 o 
   5   1  13        4.87        0.17     14.92 o 
   6   1  13      431.60      454.28     26.87 o 
   7   1  13      154.18      136.62     31.07 o 
   8   1  13        4.83        6.40     21.26 o 
   9   1  13        5.03       29.87     22.99 o 
  10   1  13        0.44        2.34     24.69 o 
  11   1  13        0.70      -17.12     31.59 o 
 -11   2  13       14.57      -14.03     25.99 o 
 -10   2  13       52.83       51.15     24.61 o 
  -9   2  13       24.00        4.25     23.14 o 
  -8   2  13       44.38       45.07     23.10 o 
  -7   2  13        8.07       19.33     21.39 o 
  -6   2  13      162.49      113.37     16.14 o 
  -5   2  13     1501.84     1292.41     25.97 o 
  -4   2  13      419.16      384.65     15.46 o 
  -3   2  13      196.05      196.59     13.96 o 
  -2   2  13     1613.84     1646.70     23.58 o 
  -1   2  13     5357.30     5110.40     61.74 o 
   0   2  13      693.21      709.73     18.96 o 
   1   2  13       23.08       33.77     13.18 o 
   2   2  13      566.99      575.37     16.09 o 
   3   2  13      760.40      758.81     18.00 o 
   4   2  13       62.76       62.76     14.57 o 
   5   2  13        7.34        5.69     15.60 o 
   6   2  13        4.64      -19.78     15.52 o 
   7   2  13      215.12      161.61     21.07 o 
   8   2  13        2.60       36.52     22.85 o 
   9   2  13      378.45      419.67     26.03 o 
  10   2  13       56.26       19.70     26.35 o 
  11   2  13      195.35      198.23     28.77 o 
 -11   3  13        2.73      -17.87     32.20 o 
 -10   3  13       12.12       20.77     25.12 o 
  -9   3  13       79.54       47.42     26.44 o 
  -8   3  13      330.58      338.95     25.53 o 
  -7   3  13      844.98      775.69     28.56 o 
  -6   3  13      359.17      419.01     26.72 o 
  -5   3  13      575.51      647.23     28.39 o 
  -4   3  13      102.73       82.83     13.88 o 
  -3   3  13     2941.89     2818.36     39.35 o 
  -2   3  13      516.98      569.64     15.62 o 
  -1   3  13      477.44      393.04     14.15 o 
   0   3  13      246.97      240.36     13.76 o 
   1   3  13     1162.38     1055.62     24.37 o 
   2   3  13      947.66      993.80     20.75 o 
   3   3  13       69.59       53.36     12.65 o 
   4   3  13      436.36      466.83     16.44 o 
   5   3  13       25.74       26.51     15.93 o 
   6   3  13      480.59      441.88     19.64 o 
   7   3  13      100.52       92.62     21.04 o 
   8   3  13        7.37       30.28     22.19 o 
   9   3  13       11.87       37.59     27.16 o 
  10   3  13        5.81      -32.15     25.37 o 
  11   3  13       18.55       25.47     27.87 o 
 -11   4  13      184.27      156.45     29.26 o 
 -10   4  13       82.28       76.14     25.22 o 
  -9   4  13       45.91       56.10     23.71 o 
  -8   4  13       54.42       79.15     22.36 o 
  -7   4  13     1656.33     1669.53     40.04 o 
  -6   4  13      122.06      111.96     16.47 o 
  -5   4  13        9.02        4.86     15.15 o 
  -4   4  13       34.35       17.07     14.10 o 
  -3   4  13      620.14      609.49     22.63 o 
  -2   4  13       31.06       17.53     12.13 o 
  -1   4  13     1358.01     1341.11     24.77 o 
   0   4  13       27.85        8.73     14.19 o 
   1   4  13      998.60     1092.48     26.01 o 
   2   4  13      776.93      713.31     20.14 o 
   3   4  13      327.74      301.31     18.55 o 
   4   4  13      224.43      210.36     14.93 o 
   5   4  13      947.63      858.17     21.15 o 
   6   4  13      917.21     1023.59     24.38 o 
   7   4  13      295.60      310.17     22.82 o 
   8   4  13       57.70       11.96     21.42 o 
   9   4  13        2.26      -10.08     22.53 o 
  10   4  13       35.09       57.23     27.18 o 
  11   4  13       56.43       56.99     29.24 o 
 -11   5  13       18.97       52.33     46.98 o 
 -10   5  13      103.26       88.77     29.79 o 
  -9   5  13       82.00      115.96     25.16 o 
  -8   5  13       90.56       74.37     23.24 o 
  -7   5  13       50.67       43.73     21.88 o 
  -6   5  13      826.25      885.82     23.66 o 
  -5   5  13      587.32      589.79     18.53 o 
  -4   5  13       24.75       -0.68     15.39 o 
  -3   5  13       63.19      109.23     15.74 o 
  -2   5  13     2707.43     2783.61     37.44 o 
  -1   5  13        3.20        4.10      6.74 o 
   0   5  13      989.62     1053.19     25.13 o 
   1   5  13      695.81      682.13     20.49 o 
   2   5  13     7232.18     7407.91     93.22 o 
   3   5  13     4662.20     4691.02     63.36 o 
   4   5  13        6.27       26.95     17.11 o 
   5   5  13      556.11      592.52     21.51 o 
   6   5  13      188.37      197.91     19.34 o 
   7   5  13      205.30      227.05     24.33 o 
   8   5  13       38.31       44.33     22.14 o 
   9   5  13      164.39      146.24     26.01 o 
  10   5  13       66.26       64.60     35.23 o 
  11   5  13        8.08       -6.65     31.24 o 
 -11   6  13        0.11       63.03     41.79 o 
 -10   6  13       12.37      -19.10     31.58 o 
  -9   6  13       42.60       45.07     42.01 o 
  -8   6  13      364.86      296.51     26.14 o 
  -7   6  13        8.90       43.17     23.15 o 
  -6   6  13       92.86       31.71     18.04 o 
  -5   6  13      166.38      240.68     21.90 o 
  -4   6  13     2575.61     2571.89     46.14 o 
  -3   6  13      449.92      538.93     25.02 o 
  -2   6  13      695.37      719.50     28.95 o 
  -1   6  13       76.08      138.65     15.45 o 
   0   6  13     2734.49     2690.79     41.88 o 
   1   6  13       10.59        8.46     16.53 o 
   2   6  13       18.32       45.22     16.70 o 
   3   6  13      114.65      147.82     30.79 o 
   4   6  13      136.38       88.37     18.22 o 
   5   6  13      488.61      522.09     22.07 o 
   6   6  13      793.92      904.47     25.67 o 
   7   6  13       39.18       67.13     25.09 o 
   8   6  13      125.11      136.08     26.42 o 
   9   6  13      250.27      277.71     31.31 o 
  10   6  13        6.41       -0.30     33.30 o 
 -10   7  13       18.82        9.03     41.42 o 
  -9   7  13        1.94      -39.09     38.87 o 
  -8   7  13        3.06      -43.21     29.20 o 
  -7   7  13      220.38      238.33     29.11 o 
  -6   7  13       64.03       56.93     20.60 o 
  -5   7  13     1041.48     1118.51     26.87 o 
  -4   7  13     1248.42     1206.73     27.13 o 
  -3   7  13     2790.65     2911.86     44.64 o 
  -2   7  13       70.41       31.96     17.16 o 
  -1   7  13     2654.27     2688.90     60.00 o 
   0   7  13      838.10      818.40     25.32 o 
   1   7  13      900.51      785.23     24.94 o 
   2   7  13       85.12       78.34     19.71 o 
   3   7  13        7.43       24.17     19.64 o 
   4   7  13       15.76      -26.45     18.39 o 
   5   7  13      581.59      642.56     23.70 o 
   6   7  13      152.79      151.38     21.36 o 
   7   7  13       20.71      -35.24     25.74 o 
   8   7  13       20.61       -0.33     26.10 o 
   9   7  13       58.77       28.65     31.45 o 
  10   7  13       34.53        8.14     42.09 o 
 -10   8  13       83.19       60.58     49.52 o 
  -9   8  13      162.00      143.82     41.77 o 
  -8   8  13       72.75       76.24     45.81 o 
  -7   8  13       62.29       62.31     39.41 o 
  -6   8  13      261.73      322.57     37.63 o 
  -5   8  13       30.91       31.36     19.96 o 
  -4   8  13       33.39       16.63     21.62 o 
  -3   8  13      391.93      361.96     22.99 o 
  -2   8  13        0.50      -21.99     14.66 o 
  -1   8  13      515.89      450.35     31.39 o 
   0   8  13        6.95      -16.84     19.80 o 
   1   8  13       70.63       87.99     20.45 o 
   2   8  13     1101.63     1128.79     31.58 o 
   3   8  13     1285.38     1197.07     32.40 o 
   4   8  13       13.52      -23.09     21.83 o 
   5   8  13       47.00       36.59     22.54 o 
   6   8  13      680.01      775.56     32.49 o 
   7   8  13       30.78       78.74     31.84 o 
   8   8  13       73.80       57.85     32.86 o 
   9   8  13        5.02      -18.42     34.14 o 
  10   8  13      131.87      159.90     35.01 o 
  -9   9  13       17.51       33.14     43.11 o 
  -8   9  13      165.88      197.15     41.42 o 
  -7   9  13      491.78      456.25     42.33 o 
  -6   9  13      667.12      716.94     35.32 o 
  -5   9  13        0.31       -3.40     21.81 o 
  -4   9  13       91.51       38.33     23.89 o 
  -3   9  13        7.68       30.55     22.11 o 
  -2   9  13     1588.02     1804.40     40.05 o 
  -1   9  13        0.93      -18.98     12.66 o 
   0   9  13        7.72      -28.46     21.30 o 
   1   9  13       27.04        6.60     22.16 o 
   2   9  13       65.05       55.59     25.72 o 
   3   9  13      602.33      575.76     28.09 o 
   4   9  13      772.79      800.20     31.98 o 
   5   9  13        4.67      -11.64     23.99 o 
   6   9  13      112.47       92.07     27.53 o 
   7   9  13       85.70       44.42     31.97 o 
   8   9  13      141.10      201.84     36.85 o 
   9   9  13        2.75      -10.76     34.81 o 
  -9  10  13        7.61      -62.37     41.58 o 
  -8  10  13      144.31      130.17     44.08 o 
  -7  10  13       26.37       14.15     49.49 o 
  -6  10  13       40.74       36.08     30.12 o 
  -5  10  13      201.29      142.18     26.28 o 
  -4  10  13     1351.41     1442.48     40.67 o 
  -3  10  13      278.31      240.68     25.79 o 
  -2  10  13        8.78       -8.88     29.74 o 
  -1  10  13       85.62       92.15     30.10 o 
   0  10  13     1032.97     1118.76     36.30 o 
   1  10  13       31.19      -19.19     23.03 o 
   2  10  13      150.59      125.36     22.93 o 
   3  10  13      827.97      791.60     30.33 o 
   4  10  13       47.68       29.65     24.70 o 
   5  10  13        0.77      -21.45     28.71 o 
   6  10  13        7.57       21.72     33.39 o 
   7  10  13       81.40       43.53     35.29 o 
   8  10  13       14.82      -25.36     36.09 o 
  -8  11  13       22.44       -2.52     44.98 o 
  -7  11  13       62.22        0.20     40.69 o 
  -6  11  13        1.02       44.77     61.86 o 
  -5  11  13      133.31      104.17     32.29 o 
  -4  11  13      211.82      174.70     34.45 o 
  -3  11  13      193.64      223.09     34.22 o 
  -2  11  13      249.36      203.10     33.56 o 
  -1  11  13      755.63      731.60     38.30 o 
   0  11  13      273.54      232.60     45.84 o 
   1  11  13        0.52       -6.74     32.06 o 
   2  11  13      494.41      440.90     39.02 o 
   3  11  13      462.32      453.87     29.32 o 
   4  11  13       26.93       32.78     27.81 o 
   5  11  13      130.06      197.16     31.80 o 
   6  11  13       25.03      -16.77     35.67 o 
   7  11  13      197.54      293.22     43.57 o 
   8  11  13        1.15       -7.84     38.53 o 
  -7  12  13       21.49        3.97     43.59 o 
  -6  12  13       78.46       77.10     56.03 o 
  -5  12  13        0.15        6.68     54.48 o 
  -4  12  13       46.25      -18.97     35.69 o 
  -3  12  13        6.23      -50.90     34.67 o 
  -2  12  13        0.31      -52.41     34.94 o 
  -1  12  13       20.05        9.21     34.20 o 
   0  12  13        0.80        6.01     32.54 o 
   1  12  13       81.78        9.66     32.60 o 
   2  12  13      652.28      692.95     43.50 o 
   3  12  13       11.35       22.37     32.81 o 
   4  12  13        3.23       45.69     32.22 o 
   5  12  13       66.21       41.63     36.45 o 
   6  12  13      477.09      577.49     44.99 o 
   7  12  13        0.80       38.52     39.39 o 
  -6  13  13       59.18       50.83     78.10 o 
  -5  13  13      199.44      296.21     63.05 o 
  -4  13  13      312.36      381.96     48.28 o 
  -3  13  13      301.68      369.51     41.15 o 
  -2  13  13      126.96      144.35     43.68 o 
  -1  13  13      269.66      308.36     40.12 o 
   0  13  13       15.89       10.84     38.20 o 
   1  13  13        7.39       29.99     46.13 o 
   2  13  13      235.79      232.44     38.91 o 
   3  13  13       14.21       26.81     38.33 o 
   4  13  13       91.66       49.22     38.92 o 
   5  13  13       30.58      -23.49     38.95 o 
   6  13  13        5.73      -20.56     44.48 o 
  -5  14  13      114.67      176.39     65.53 o 
  -4  14  13       46.72      118.89     45.90 o 
  -3  14  13        0.55      -60.57     40.38 o 
  -2  14  13       20.77       51.53     52.50 o 
  -1  14  13      229.82      252.11     42.81 o 
   0  14  13      196.14      145.80     40.49 o 
   1  14  13        4.97       11.85     39.38 o 
   2  14  13        3.74      -11.25     38.77 o 
   3  14  13      219.56      188.88     42.08 o 
   4  14  13        1.26      -29.95     50.34 o 
   5  14  13       44.88       16.95     64.32 o 
  -3  15  13        1.53      -14.21     68.30 o 
  -2  15  13      176.73      154.29     43.61 o 
  -1  15  13       57.92       67.28     41.95 o 
   0  15  13        7.22      -36.68     42.12 o 
   1  15  13       44.48       60.65     41.39 o 
   2  15  13       52.66       23.32     44.12 o 
   3  15  13       27.41       12.72     45.51 o 
 -10   0  14        5.54       12.12     53.65 o 
  -8   0  14       78.46       95.74     33.91 o 
  -6   0  14     1706.47     1678.33     43.37 o 
  -4   0  14     3120.07     2818.58     62.89 o 
  -2   0  14    24672.47    24935.14    397.75 o 
   0   0  14     1225.18     1160.48     33.80 o 
   2   0  14     9338.61     8840.48    164.59 o 
   4   0  14      921.00     1038.70     37.84 o 
   6   0  14      316.68      356.90     26.52 o 
   8   0  14       84.76      100.58     32.79 o 
  10   0  14      337.14      482.00     41.53 o 
 -11   1  14       74.75       91.88     28.48 o 
 -10   1  14        5.68      -17.42     25.38 o 
  -9   1  14       85.74      127.03     24.88 o 
  -8   1  14       82.99       38.03     25.66 o 
  -7   1  14      114.11       39.44     22.95 o 
  -6   1  14       23.30       52.39     17.17 o 
  -5   1  14        3.54      -13.05     14.81 o 
  -4   1  14      836.82      802.93     19.70 o 
  -3   1  14       11.49       29.06     13.80 o 
  -2   1  14      908.63      982.15     26.79 o 
  -1   1  14       59.30       62.50     10.59 o 
   0   1  14     1058.29     1051.20     23.12 o 
   1   1  14     1756.58     1706.76     30.54 o 
   2   1  14     2508.88     2690.33     40.39 o 
   3   1  14      317.77      359.09     18.26 o 
   4   1  14      640.31      711.62     27.72 o 
   5   1  14     1487.46     1542.73     30.88 o 
   6   1  14      896.92      980.20     23.54 o 
   7   1  14      274.30      335.81     23.28 o 
   8   1  14      711.51      649.02     28.41 o 
   9   1  14      101.45      138.39     25.46 o 
  10   1  14        1.56        0.23     26.08 o 
  11   1  14        5.65       16.57     34.83 o 
 -11   2  14        1.82       -8.57     28.18 o 
 -10   2  14        3.74       -0.93     26.18 o 
  -9   2  14       14.73       18.23     24.82 o 
  -8   2  14       10.19       28.43     32.91 o 
  -7   2  14       63.68       59.65     22.98 o 
  -6   2  14       22.65       40.35     17.15 o 
  -5   2  14      108.40      122.14     16.11 o 
  -4   2  14      557.20      554.22     19.34 o 
  -3   2  14       66.75       53.05     13.50 o 
  -2   2  14      449.24      457.40     18.00 o 
  -1   2  14       42.13       48.96     11.27 o 
   0   2  14       96.62      111.64     14.39 o 
   1   2  14        0.20      -20.23     13.49 o 
   2   2  14        5.16      -11.89     12.17 o 
   3   2  14       17.49       11.69     13.29 o 
   4   2  14     2548.57     2634.74     40.07 o 
   5   2  14        4.00       -2.06     16.28 o 
   6   2  14      227.02      198.32     18.50 o 
   7   2  14       55.32       46.88     23.66 o 
   8   2  14      496.75      635.59     27.73 o 
   9   2  14       48.25       31.95     25.07 o 
  10   2  14        4.07       20.59     26.92 o 
  11   2  14        0.46      -27.43     28.41 o 
 -11   3  14      140.45      135.16     35.37 o 
 -10   3  14       91.21       84.16     27.21 o 
  -9   3  14      127.89      107.98     25.86 o 
  -8   3  14        3.43        6.33     24.41 o 
  -7   3  14       70.35       48.09     23.58 o 
  -6   3  14       99.64      126.12     18.38 o 
  -5   3  14      521.85      568.47     21.12 o 
  -4   3  14      249.24      283.36     21.84 o 
  -3   3  14      147.80      140.80     14.56 o 
  -2   3  14      196.14      161.68     12.91 o 
  -1   3  14      223.62      214.15     14.81 o 
   0   3  14      745.75      735.11     23.09 o 
   1   3  14      515.77      464.31     18.23 o 
   2   3  14     2176.69     2219.04     32.88 o 
   3   3  14       62.80       43.96     13.54 o 
   4   3  14        2.60       -4.77     14.38 o 
   5   3  14     1190.89     1206.01     26.64 o 
   6   3  14     4106.19     4126.52     54.19 o 
   7   3  14      363.21      329.78     23.45 o 
   8   3  14       64.02       18.60     23.46 o 
   9   3  14       26.31      -12.80     24.98 o 
  10   3  14       74.78      119.63     27.86 o 
  11   3  14        7.51      -31.99     29.28 o 
 -11   4  14        0.02      -19.24     48.78 o 
 -10   4  14       31.86       30.14     32.99 o 
  -9   4  14        0.56        1.93     25.74 o 
  -8   4  14      382.43      362.35     27.48 o 
  -7   4  14      223.69      201.03     25.55 o 
  -6   4  14     1711.16     1685.93     35.95 o 
  -5   4  14       11.91        6.84     16.49 o 
  -4   4  14       82.72       85.19     16.24 o 
  -3   4  14     1410.78     1200.66     44.15 o 
  -2   4  14     3149.98     3148.00     42.07 o 
  -1   4  14      336.25      335.47     15.25 o 
   0   4  14      287.43      290.53     17.42 o 
   1   4  14     1933.63     1980.84     34.75 o 
   2   4  14      145.61       78.31     20.69 o 
   3   4  14        8.68      -13.93     16.05 o 
   4   4  14      290.74      281.89     22.40 o 
   5   4  14       31.72       36.91     16.11 o 
   6   4  14      358.23      344.31     21.54 o 
   7   4  14      103.66      104.06     22.48 o 
   8   4  14      144.70       84.59     22.27 o 
   9   4  14       57.15       43.09     23.73 o 
  10   4  14      260.89      198.36     28.78 o 
 -11   5  14       92.00       97.83     46.93 o 
 -10   5  14       19.78      -46.82     31.21 o 
  -9   5  14       43.87       61.04     30.40 o 
  -8   5  14        2.49       13.35     24.38 o 
  -7   5  14      318.57      257.31     25.36 o 
  -6   5  14      102.50      146.34     20.47 o 
  -5   5  14       93.07       51.66     19.21 o 
  -4   5  14      580.18      680.17     22.18 o 
  -3   5  14        0.98        3.78     16.07 o 
  -2   5  14      127.39      148.19     15.39 o 
  -1   5  14     1167.33     1061.36     30.94 o 
   0   5  14     3158.88     3117.47     45.55 o 
   1   5  14     1432.70     1548.62     32.12 o 
   2   5  14      219.35      264.77     18.72 o 
   3   5  14     1882.80     1913.21     36.04 o 
   4   5  14     1671.67     1728.36     34.80 o 
   5   5  14      428.40      468.39     21.12 o 
   6   5  14      418.22      430.16     22.02 o 
   7   5  14      366.50      418.78     27.20 o 
   8   5  14      196.59      220.14     23.93 o 
   9   5  14       61.62       98.16     26.41 o 
  10   5  14       95.99       74.18     33.46 o 
 -10   6  14       25.83       19.33     41.60 o 
  -9   6  14      168.64      231.84     40.08 o 
  -8   6  14       33.96       63.09     29.63 o 
  -7   6  14      105.65      131.44     28.52 o 
  -6   6  14      101.37      126.77     24.94 o 
  -5   6  14      206.48      191.25     17.80 o 
  -4   6  14      388.58      398.44     19.94 o 
  -3   6  14      160.73      211.05     24.24 o 
  -2   6  14        2.08      -22.85     15.24 o 
  -1   6  14      357.27      346.94     22.73 o 
   0   6  14        5.13        7.26     28.18 o 
   1   6  14      357.05      367.93     21.29 o 
   2   6  14       26.27       48.30     17.17 o 
   3   6  14      238.53      287.18     19.91 o 
   4   6  14     1522.73     1473.74     33.51 o 
   5   6  14       13.51        2.71     19.53 o 
   6   6  14       56.30        9.02     20.16 o 
   7   6  14      314.25      386.99     28.34 o 
   8   6  14      305.51      352.70     28.93 o 
   9   6  14       15.87       13.23     30.86 o 
  10   6  14        1.63       -1.21     41.31 o 
 -10   7  14       29.89       -6.15     42.11 o 
  -9   7  14      144.38       78.72     41.02 o 
  -8   7  14       28.13       88.18     37.20 o 
  -7   7  14      274.08      203.65     30.73 o 
  -6   7  14       63.09       50.94     27.60 o 
  -5   7  14      386.01      390.64     23.07 o 
  -4   7  14       57.98       67.48     18.28 o 
  -3   7  14      138.74      127.26     23.09 o 
  -2   7  14      846.49      755.69     23.06 o 
  -1   7  14      753.74      768.44     35.70 o 
   0   7  14      279.97      292.58     25.84 o 
   1   7  14      235.58      211.54     21.49 o 
   2   7  14      648.40      636.80     25.15 o 
   3   7  14      478.42      466.72     22.14 o 
   4   7  14      281.85      327.03     22.58 o 
   5   7  14        8.49       12.88     20.55 o 
   6   7  14     1411.19     1382.41     47.14 o 
   7   7  14        0.80      -18.82     26.60 o 
   8   7  14      121.83       44.62     28.88 o 
   9   7  14        1.27      -46.77     31.18 o 
  10   7  14       70.24       50.14     33.16 o 
  -9   8  14        0.84      -30.66     40.68 o 
  -8   8  14      209.05      130.63     40.17 o 
  -7   8  14      219.03      198.53     31.02 o 
  -6   8  14      144.32      130.62     29.12 o 
  -5   8  14      233.87      238.55     26.49 o 
  -4   8  14      764.67      753.22     38.52 o 
  -3   8  14      903.90      900.46     29.69 o 
  -2   8  14     2406.61     2559.15     74.16 o 
  -1   8  14       25.36        2.39     10.68 o 
   0   8  14        7.90        3.15     23.24 o 
   1   8  14     2508.27     2499.28     46.67 o 
   2   8  14     3852.57     3626.26     59.06 o 
   3   8  14      256.85      240.02     23.72 o 
   4   8  14     1047.87     1047.48     31.44 o 
   5   8  14      628.50      671.75     28.12 o 
   6   8  14       64.38       60.38     28.18 o 
   7   8  14       47.41       10.97     35.80 o 
   8   8  14       89.63       91.47     34.07 o 
   9   8  14        1.25       62.25     36.36 o 
  -9   9  14        5.96       -6.33     42.77 o 
  -8   9  14       54.67       65.18     64.21 o 
  -7   9  14       21.01      119.98     40.50 o 
  -6   9  14        4.15       29.77     29.02 o 
  -5   9  14      180.91      134.56     25.70 o 
  -4   9  14       30.78      -24.63     25.53 o 
  -3   9  14       81.26       55.50     43.68 o 
  -2   9  14       24.53      -22.14     28.63 o 
  -1   9  14      991.45      888.91     38.18 o 
   0   9  14     1197.72     1202.41     38.77 o 
   1   9  14        1.86       15.23     22.31 o 
   2   9  14      988.43      927.37     30.32 o 
   3   9  14      814.39      850.63     29.85 o 
   4   9  14        4.36       15.10     24.10 o 
   5   9  14        6.24      -38.35     25.57 o 
   6   9  14       20.75        0.94     28.39 o 
   7   9  14       11.83       17.09     34.09 o 
   8   9  14        2.90      -19.91     34.12 o 
   9   9  14       20.43        5.23     36.06 o 
  -8  10  14       20.02       46.24     41.78 o 
  -7  10  14      215.23      274.88     42.46 o 
  -6  10  14      137.39      162.82     64.03 o 
  -5  10  14      126.76      129.08     26.10 o 
  -4  10  14        7.79      -24.69     31.15 o 
  -3  10  14        0.30       -2.71     30.27 o 
  -2  10  14       61.60       29.58     30.99 o 
  -1  10  14        0.90      -24.52     30.71 o 
   0  10  14      140.94      146.34     31.53 o 
   1  10  14       51.00       51.31     27.42 o 
   2  10  14      285.14      250.15     27.99 o 
   3  10  14      282.34      339.00     27.26 o 
   4  10  14       10.23        5.86     27.62 o 
   5  10  14       57.48       90.65     31.18 o 
   6  10  14      100.37       80.68     34.44 o 
   7  10  14      158.51      134.80     35.93 o 
   8  10  14        4.51        3.34     37.20 o 
  -8  11  14      116.14       51.83     46.97 o 
  -7  11  14      222.83      244.35     44.95 o 
  -6  11  14       24.63      -79.53     53.02 o 
  -5  11  14       17.15       66.05     32.60 o 
  -4  11  14      300.19      295.72     35.27 o 
  -3  11  14      226.37      254.26     58.80 o 
  -2  11  14        6.34      -14.85     32.59 o 
  -1  11  14      299.05      366.24     56.12 o 
   0  11  14      133.41       96.43     33.65 o 
   1  11  14       19.34       -8.76     31.31 o 
   2  11  14       17.63      -48.44     32.29 o 
   3  11  14        8.60      -11.63     28.99 o 
   4  11  14        0.17      -10.12     30.33 o 
   5  11  14      288.30      203.69     32.68 o 
   6  11  14       93.88       95.39     36.65 o 
   7  11  14      129.99       91.35     41.00 o 
  -7  12  14       47.31       -5.30     60.67 o 
  -6  12  14       33.71       53.52     71.66 o 
  -5  12  14      671.08      782.55     65.23 o 
  -4  12  14      441.82      452.06     45.31 o 
  -3  12  14      113.27      149.18     37.24 o 
  -2  12  14       16.23      -34.48     35.78 o 
  -1  12  14      256.01      234.72     37.70 o 
   0  12  14      350.18      309.81     37.64 o 
   1  12  14      383.28      452.09     38.84 o 
   2  12  14       25.70       29.63     36.44 o 
   3  12  14        6.96       13.96     37.63 o 
   4  12  14        2.05       19.53     32.24 o 
   5  12  14       70.67       11.54     38.51 o 
   6  12  14       16.21       18.40     46.87 o 
  -6  13  14        5.00       27.37     61.77 o 
  -5  13  14      141.58      219.08     63.41 o 
  -4  13  14       32.26       45.00     45.93 o 
  -3  13  14       37.47       29.70     41.12 o 
  -2  13  14      429.20      447.91     42.71 o 
  -1  13  14     1031.11     1081.81     70.62 o 
   0  13  14       75.54       98.48     39.09 o 
   1  13  14       57.76       88.75     40.21 o 
   2  13  14      142.76      156.29     40.98 o 
   3  13  14      196.53      187.98     41.01 o 
   4  13  14       75.51       52.92     39.07 o 
   5  13  14        2.31       40.97     48.69 o 
  -4  14  14        0.03        5.61     54.48 o 
  -3  14  14       16.03       29.85     42.29 o 
  -2  14  14        0.29       23.22     42.06 o 
  -1  14  14        3.18      -37.94     40.90 o 
   0  14  14       25.81       57.16     40.84 o 
   1  14  14       31.85      -12.60     38.17 o 
   2  14  14       97.39      150.81     41.93 o 
   3  14  14        6.00      -14.61     42.52 o 
   4  14  14       45.01      -11.35     49.95 o 
  -2  15  14       50.09       22.73     46.77 o 
  -1  15  14        1.28      -27.60     44.25 o 
   0  15  14       88.19       53.06     45.20 o 
   1  15  14        0.06       -6.12     44.64 o 
   2  15  14        4.04      -50.25     46.50 o 
 -11   0  15       67.62       91.59     42.18 o 
  -9   0  15        9.27       44.32     37.21 o 
  -7   0  15      584.96      506.00     39.47 o 
  -5   0  15       13.45       -0.84     24.43 o 
  -3   0  15       31.29       33.55     32.61 o 
  -1   0  15        7.19       31.80     16.86 o 
   1   0  15     5258.80     5264.74     91.35 o 
   3   0  15        7.73        7.04     32.24 o 
   5   0  15     2293.52     2308.12     51.96 o 
   7   0  15        4.84      -13.16     30.94 o 
   9   0  15      153.07      178.13     37.37 o 
  11   0  15       51.53      101.91     42.05 o 
 -11   1  15       52.64      107.11     35.45 o 
 -10   1  15       20.65       20.56     27.96 o 
  -9   1  15      104.31      124.05     26.98 o 
  -8   1  15      115.41      100.14     25.15 o 
  -7   1  15       52.74       10.15     23.21 o 
  -6   1  15      615.57      727.30     23.12 o 
  -5   1  15      193.18      243.91     17.59 o 
  -4   1  15        6.04        3.95     15.54 o 
  -3   1  15     4375.65     4613.26     58.58 o 
  -2   1  15     3010.40     3066.22     40.37 o 
  -1   1  15      610.60      555.04     16.54 o 
   0   1  15       30.74       21.56     13.75 o 
   1   1  15      480.03      490.90     18.69 o 
   2   1  15      485.11      520.20     18.77 o 
   3   1  15       34.14       16.59     17.43 o 
   4   1  15      103.42      147.93     20.47 o 
   5   1  15        7.89      -15.56     17.16 o 
   6   1  15       31.62       43.12     17.53 o 
   7   1  15       15.76      -21.98     22.44 o 
   8   1  15      108.85      138.73     24.01 o 
   9   1  15       26.84       27.70     26.00 o 
  10   1  15        0.12        4.70     27.18 o 
  11   1  15       41.51       61.48     29.89 o 
 -11   2  15        5.47       10.35     35.06 o 
 -10   2  15       10.66        8.40     27.95 o 
  -9   2  15       26.48       22.47     26.08 o 
  -8   2  15      113.53       65.27     25.41 o 
  -7   2  15       26.38       48.08     24.54 o 
  -6   2  15      143.92       99.21     20.86 o 
  -5   2  15      542.32      611.35     28.05 o 
  -4   2  15        1.94       18.14     16.08 o 
  -3   2  15      318.19      326.93     16.91 o 
  -2   2  15      193.79      126.20     13.15 o 
  -1   2  15     1169.09     1024.44     22.42 o 
   0   2  15      385.23      435.14     18.21 o 
   1   2  15       67.44       32.33     15.24 o 
   2   2  15      189.69      178.14     15.46 o 
   3   2  15     1458.47     1256.36     25.68 o 
   4   2  15       43.50       34.57     15.09 o 
   5   2  15      236.11      297.16     19.27 o 
   6   2  15      143.62      151.66     19.18 o 
   7   2  15      194.25      230.43     23.75 o 
   8   2  15        1.36        3.97     24.05 o 
   9   2  15      249.24      189.78     26.89 o 
  10   2  15       11.42       20.56     30.17 o 
 -11   3  15       17.56       53.51     45.58 o 
 -10   3  15       64.19       20.31     33.09 o 
  -9   3  15        0.17       12.06     26.73 o 
  -8   3  15       17.67       -4.63     26.32 o 
  -7   3  15      590.30      564.98     29.68 o 
  -6   3  15       49.14       47.51     20.59 o 
  -5   3  15       86.04      159.85     22.18 o 
  -4   3  15      114.55       93.69     18.07 o 
  -3   3  15     1587.62     1523.77     34.27 o 
  -2   3  15      272.33      275.22     14.65 o 
  -1   3  15        0.97        3.64     11.41 o 
   0   3  15        4.06       -9.52     14.87 o 
   1   3  15      466.21      407.10     19.10 o 
   2   3  15       21.76       -3.27     17.03 o 
   3   3  15        1.88       -7.07     14.03 o 
   4   3  15      476.54      602.31     21.06 o 
   5   3  15       70.43      104.88     17.28 o 
   6   3  15        1.89       -6.66     17.77 o 
   7   3  15      284.91      335.90     24.76 o 
   8   3  15       92.45       90.50     24.81 o 
   9   3  15      128.25       82.96     26.97 o 
  10   3  15        2.89      -44.97     29.98 o 
 -10   4  15       20.72      -32.23     43.61 o 
  -9   4  15        0.71       10.12     32.66 o 
  -8   4  15      153.74      167.86     33.25 o 
  -7   4  15      519.40      566.44     29.10 o 
  -6   4  15       49.01       57.02     20.06 o 
  -5   4  15      106.38       51.19     17.14 o 
  -4   4  15        1.23       -0.72     16.86 o 
  -3   4  15       12.68        2.10     15.94 o 
  -2   4  15       39.26       42.72     14.40 o 
  -1   4  15      379.02      393.13     17.97 o 
   0   4  15       43.51       15.58     16.95 o 
   1   4  15     1241.69     1221.02     29.20 o 
   2   4  15      580.05      582.21     21.36 o 
   3   4  15       78.69       69.50     18.11 o 
   4   4  15       94.92       92.90     15.91 o 
   5   4  15     1070.38     1037.40     24.95 o 
   6   4  15      175.61      224.46     19.19 o 
   7   4  15      510.60      533.27     26.14 o 
   8   4  15      184.80      192.41     23.68 o 
   9   4  15       12.47       -6.22     24.46 o 
  10   4  15       66.61       82.32     29.31 o 
 -10   5  15      162.24      191.20     98.56 o 
  -9   5  15       35.04       67.80     42.94 o 
  -8   5  15       13.16      -35.17     80.03 o 
  -7   5  15        3.75       27.88     31.48 o 
  -6   5  15     1090.01     1224.09     41.71 o 
  -5   5  15      237.45      260.18     20.53 o 
  -4   5  15      342.36      361.53     21.26 o 
  -3   5  15       21.71       26.96     16.81 o 
  -2   5  15     3266.28     3367.25     53.55 o 
  -1   5  15        1.56       -9.98     10.87 o 
   0   5  15      859.41      830.34     23.62 o 
   1   5  15     1915.35     1841.14     35.28 o 
   2   5  15        5.22       28.29     17.80 o 
   3   5  15      948.28      941.58     25.10 o 
   4   5  15     1060.18     1136.14     29.15 o 
   5   5  15      780.60      778.30     24.85 o 
   6   5  15      521.93      496.17     23.64 o 
   7   5  15       32.72        1.32     26.82 o 
   8   5  15        0.51      -25.50     26.25 o 
   9   5  15        5.07      -26.59     27.59 o 
  10   5  15       41.18       17.01     32.71 o 
 -10   6  15        9.89      -13.54     81.90 o 
  -9   6  15       25.84        1.07     38.92 o 
  -8   6  15       43.80       20.56     37.13 o 
  -7   6  15      503.65      559.27     42.88 o 
  -6   6  15      198.02      149.93     32.60 o 
  -5   6  15      198.58      238.28     24.69 o 
  -4   6  15      433.82      431.81     24.97 o 
  -3   6  15     1364.76     1291.00     67.29 o 
  -2   6  15     1027.48      966.24     23.34 o 
  -1   6  15       44.44       32.02     13.17 o 
   0   6  15     1856.02     1957.70     49.32 o 
   1   6  15     2391.08     2115.55     40.24 o 
   2   6  15      320.28      282.51     20.74 o 
   3   6  15     1511.96     1258.56     41.57 o 
   4   6  15      138.56      173.79     26.07 o 
   5   6  15      119.91      181.77     21.92 o 
   6   6  15      690.70      690.04     29.79 o 
   7   6  15       93.64      132.08     28.09 o 
   8   6  15        1.57       -7.85     28.49 o 
   9   6  15      175.80      207.59     33.35 o 
  10   6  15       98.28       54.64     34.19 o 
 -10   7  15        3.00       14.22     69.46 o 
  -9   7  15        0.77      -42.03     39.71 o 
  -8   7  15       43.63       65.45     45.35 o 
  -7   7  15       76.12       -5.63     29.51 o 
  -6   7  15       12.91       27.05     37.47 o 
  -5   7  15        5.73        1.60     21.09 o 
  -4   7  15       14.12      -11.52     23.29 o 
  -3   7  15     1154.80     1122.91     39.26 o 
  -2   7  15      109.21      149.61     30.83 o 
  -1   7  15      314.48      322.70     25.14 o 
   0   7  15     4168.39     4134.54     64.63 o 
   1   7  15     3273.64     3039.54     52.45 o 
   2   7  15       45.12       54.14     21.92 o 
   3   7  15     2063.60     2270.84     42.40 o 
   4   7  15     2424.52     2696.29     46.67 o 
   5   7  15       55.68       58.00     21.71 o 
   6   7  15       26.30       40.86     24.39 o 
   7   7  15       11.89       18.24     28.51 o 
   8   7  15        1.95       -2.16     29.97 o 
   9   7  15        0.77       10.54     33.00 o 
  -9   8  15        1.48       -6.03     42.66 o 
  -8   8  15      113.61      118.25     51.28 o 
  -7   8  15        0.21        0.95     31.01 o 
  -6   8  15       76.29       88.39     29.68 o 
  -5   8  15       42.38       40.83     29.19 o 
  -4   8  15        1.34      -30.95     20.63 o 
  -3   8  15       45.98       -8.80     28.85 o 
  -2   8  15       50.35       51.71     28.49 o 
  -1   8  15        1.95      -24.91     33.14 o 
   0   8  15       26.13      -35.71     23.81 o 
   1   8  15      333.37      369.61     29.09 o 
   2   8  15      552.69      558.35     26.09 o 
   3   8  15       29.03       21.51     24.51 o 
   4   8  15      182.93      172.30     25.20 o 
   5   8  15       65.93       32.69     25.80 o 
   6   8  15      149.60      214.38     26.57 o 
   7   8  15       10.20       -1.79     32.58 o 
   8   8  15       74.04       30.73     34.86 o 
   9   8  15       12.44       22.39     36.64 o 
  -9   9  15       53.09       57.04     43.95 o 
  -8   9  15        0.68        3.08     42.12 o 
  -7   9  15      203.99      160.30     41.26 o 
  -6   9  15      348.76      419.65     33.77 o 
  -5   9  15      173.90      142.09     30.83 o 
  -4   9  15       47.22      -26.47     30.55 o 
  -3   9  15      383.68      306.53     33.64 o 
  -2   9  15      267.90      286.35     31.44 o 
  -1   9  15       20.14      -15.48     32.72 o 
   0   9  15       74.20       31.97     30.65 o 
   1   9  15       68.09       60.65     25.93 o 
   2   9  15      188.51      133.51     24.96 o 
   3   9  15       23.25       19.68     24.99 o 
   4   9  15       84.63      117.04     26.32 o 
   5   9  15       10.43        2.84     25.97 o 
   6   9  15      199.66      209.75     35.40 o 
   7   9  15        3.10       21.33     35.95 o 
   8   9  15       10.11       31.05     36.84 o 
  -8  10  15       16.30      -31.35     44.89 o 
  -7  10  15       36.13       77.04     52.66 o 
  -6  10  15       22.43       48.89     51.94 o 
  -5  10  15       66.54       41.44     31.37 o 
  -4  10  15      596.54      669.48     39.19 o 
  -3  10  15       74.57       43.96     32.14 o 
  -2  10  15       13.55       30.70     32.62 o 
  -1  10  15      208.64      181.48     49.75 o 
   0  10  15      362.68      370.36     36.47 o 
   1  10  15       11.53      -10.79     42.82 o 
   2  10  15      197.29      172.20     29.36 o 
   3  10  15      131.01      155.55     29.55 o 
   4  10  15      259.33      244.26     28.31 o 
   5  10  15      202.96      262.70     31.90 o 
   6  10  15       11.78      -35.84     35.09 o 
   7  10  15        5.46      -55.25     36.83 o 
   8  10  15       14.98       93.83     40.09 o 
  -7  11  15       31.03       -9.64     56.31 o 
  -6  11  15       15.78       63.98     55.77 o 
  -5  11  15        1.62       39.78     43.57 o 
  -4  11  15        5.51      -53.32     35.55 o 
  -3  11  15      139.37      175.49     44.64 o 
  -2  11  15      187.47      245.59     44.75 o 
  -1  11  15      119.88      161.92     36.53 o 
   0  11  15      437.26      507.99     38.58 o 
   1  11  15       20.81       12.58     35.95 o 
   2  11  15      154.29      227.02     36.40 o 
   3  11  15      377.17      499.70     40.22 o 
   4  11  15      204.21      211.39     33.51 o 
   5  11  15       24.52       43.24     36.94 o 
   6  11  15        5.41       49.47     36.44 o 
   7  11  15       79.09       96.92     40.13 o 
  -6  12  15       18.33       43.38     59.68 o 
  -5  12  15       11.47       80.22     59.13 o 
  -4  12  15       34.91      -10.97     46.30 o 
  -3  12  15        5.03      -23.39     35.83 o 
  -2  12  15       97.37      150.95     35.80 o 
  -1  12  15       12.07      -28.17     37.47 o 
   0  12  15       30.23      -33.14     37.75 o 
   1  12  15       12.94      -17.43     58.13 o 
   2  12  15      418.31      453.06     42.51 o 
   3  12  15        2.60      -28.24     37.33 o 
   4  12  15       82.63       39.47     38.64 o 
   5  12  15       98.33       95.79     59.97 o 
   6  12  15      145.54      179.50     49.07 o 
  -5  13  15        2.09       23.54     84.27 o 
  -4  13  15       65.24       63.09     46.12 o 
  -3  13  15      213.15      183.36     40.78 o 
  -2  13  15       22.28       41.36     39.28 o 
  -1  13  15        1.85      -51.22     38.35 o 
   0  13  15       44.64       31.78     39.88 o 
   1  13  15      215.52      244.81     40.17 o 
   2  13  15        1.57       19.43     41.13 o 
   3  13  15        0.84      112.90     40.56 o 
   4  13  15       82.56      125.69     49.25 o 
   5  13  15       27.71       21.43    141.78 o 
  -3  14  15        1.70      -11.60     50.28 o 
  -2  14  15       36.64      -39.80     42.15 o 
  -1  14  15      239.48      273.65     47.06 o 
   0  14  15      220.81      289.23     42.79 o 
   1  14  15        8.29       -1.13     55.75 o 
   2  14  15       29.74        0.26     40.16 o 
   3  14  15       54.35       95.44     43.51 o 
 -10   0  16       31.60       52.75     57.12 o 
  -8   0  16       25.98       25.92     36.88 o 
  -6   0  16      369.30      505.10     41.13 o 
  -4   0  16      105.45      114.06     23.76 o 
  -2   0  16     1540.32     1779.22     41.05 o 
   0   0  16     4653.34     4419.73     80.62 o 
   2   0  16      593.08      433.15     34.94 o 
   4   0  16     1017.87     1124.32     42.58 o 
   6   0  16     1277.72     1242.06     45.10 o 
   8   0  16       42.49       93.70     52.58 o 
  10   0  16      160.71      220.54     42.09 o 
 -11   1  16        1.79       62.89     45.76 o 
 -10   1  16        0.31      -18.05     43.74 o 
  -9   1  16       24.30       34.31     38.96 o 
  -8   1  16       27.88       53.45     26.66 o 
  -7   1  16       22.83       21.89     25.03 o 
  -6   1  16       38.87      -35.97     23.98 o 
  -5   1  16      127.07      117.95     17.95 o 
  -4   1  16     1388.33     1401.09     29.07 o 
  -3   1  16       87.46      140.50     16.41 o 
  -2   1  16      870.41      889.63     26.36 o 
  -1   1  16      511.01      515.19     19.29 o 
   0   1  16      934.21      936.52     22.75 o 
   1   1  16      752.77      789.79     21.94 o 
   2   1  16     3712.56     3954.18     55.91 o 
   3   1  16      741.51      743.39     22.53 o 
   4   1  16        0.06       -4.66     17.39 o 
   5   1  16     1047.31      980.21     25.85 o 
   6   1  16      215.43      256.58     20.12 o 
   7   1  16       84.97       80.29     23.78 o 
   8   1  16      122.03      122.44     25.96 o 
   9   1  16      104.95      105.41     27.47 o 
  10   1  16       31.27      -32.82     28.74 o 
 -10   2  16        0.51      -66.05     44.03 o 
  -9   2  16        0.46      -40.90     39.74 o 
  -8   2  16      118.61      170.52     42.12 o 
  -7   2  16       72.80       35.91     24.97 o 
  -6   2  16      406.24      296.89     26.98 o 
  -5   2  16      226.87      234.51     19.16 o 
  -4   2  16      553.81      521.19     23.25 o 
  -3   2  16       59.02       48.33     15.72 o 
  -2   2  16      811.05      730.14     18.09 o 
  -1   2  16       14.78       19.45     15.21 o 
   0   2  16      141.78      146.44     17.79 o 
   1   2  16       73.90       71.89     16.59 o 
   2   2  16       10.33       -7.81     14.52 o 
   3   2  16       15.22       11.95     17.62 o 
   4   2  16     1566.06     1620.02     30.83 o 
   5   2  16        0.89      -26.85     17.90 o 
   6   2  16      475.13      428.60     21.97 o 
   7   2  16       91.62       99.41     24.17 o 
   8   2  16      400.75      462.82     32.18 o 
   9   2  16       45.61       57.37     27.43 o 
  10   2  16       63.49       93.88     29.96 o 
 -10   3  16       14.54      -24.98     45.76 o 
  -9   3  16        2.49       70.20     42.12 o 
  -8   3  16       66.70      162.14     45.12 o 
  -7   3  16       40.54       41.27     30.29 o 
  -6   3  16      138.73      186.04     23.77 o 
  -5   3  16      650.01      705.64     26.97 o 
  -4   3  16      209.56      209.50     18.43 o 
  -3   3  16      381.48      452.49     31.58 o 
  -2   3  16      138.57      155.03     14.34 o 
  -1   3  16      609.87      633.47     21.68 o 
   0   3  16      813.15      869.30     23.86 o 
   1   3  16      712.29      724.58     22.40 o 
   2   3  16     1014.18     1000.78     27.04 o 
   3   3  16       98.00      121.12     15.33 o 
   4   3  16      205.50      157.51     17.29 o 
   5   3  16       18.70      -14.55     17.00 o 
   6   3  16      858.45      901.05     29.37 o 
   7   3  16       17.12        1.67     22.07 o 
   8   3  16      173.46      132.19     24.44 o 
   9   3  16        7.11       -1.05     27.13 o 
  10   3  16       12.59       11.95     29.73 o 
 -10   4  16        8.49      -46.64     46.19 o 
  -9   4  16        6.77      -64.95     43.30 o 
  -8   4  16        9.06       -9.24     54.68 o 
  -7   4  16      267.58      330.78     45.04 o 
  -6   4  16      328.84      402.39     30.02 o 
  -5   4  16        9.78       34.55     18.84 o 
  -4   4  16       12.44      -22.22     17.58 o 
  -3   4  16     1020.03      954.70     24.92 o 
  -2   4  16     1659.31     1839.17     44.84 o 
  -1   4  16       38.64       21.25     13.50 o 
   0   4  16     1415.01     1371.75     31.42 o 
   1   4  16     1518.28     1456.36     37.71 o 
   2   4  16      163.18      136.68     18.34 o 
   3   4  16      211.69      198.20     20.17 o 
   4   4  16     1128.91     1136.67     25.72 o 
   5   4  16       31.54       62.10     19.67 o 
   6   4  16      146.76      154.63     19.44 o 
   7   4  16      254.12      285.36     25.56 o 
   8   4  16      512.71      469.19     27.32 o 
   9   4  16        9.78       19.37     25.75 o 
  10   4  16      205.65      207.04     31.35 o 
 -10   5  16        0.01      -58.95     50.69 o 
  -9   5  16      105.11       38.42     45.58 o 
  -8   5  16       45.94       27.12     43.19 o 
  -7   5  16      202.43      157.88     51.98 o 
  -6   5  16       47.14       85.45     32.81 o 
  -5   5  16      254.97      241.45     24.74 o 
  -4   5  16     1114.90     1104.65     38.65 o 
  -3   5  16      434.66      440.24     26.22 o 
  -2   5  16      390.87      358.56     21.81 o 
  -1   5  16      158.46       90.88     19.06 o 
   0   5  16      717.46      700.11     23.36 o 
   1   5  16     4112.24     4288.53     61.23 o 
   2   5  16     2780.74     2638.21     44.62 o 
   3   5  16        6.91        9.87     19.61 o 
   4   5  16       32.82        4.18     20.24 o 
   5   5  16      578.31      612.42     25.06 o 
   6   5  16       75.36      101.24     23.91 o 
   7   5  16      450.28      490.11     30.69 o 
   8   5  16        1.53      -19.64     27.15 o 
   9   5  16      170.96      163.64     33.48 o 
 -10   6  16       36.33       76.83     50.03 o 
  -9   6  16      285.72      306.67     50.58 o 
  -8   6  16       60.94       42.80     91.09 o 
  -7   6  16       52.59       25.95     43.21 o 
  -6   6  16        1.51      -13.98     34.47 o 
  -5   6  16      380.53      399.43     44.08 o 
  -4   6  16       56.61       35.56     24.03 o 
  -3   6  16       37.59       12.06     25.68 o 
  -2   6  16      965.56      857.98     34.57 o 
  -1   6  16      537.94      609.29     28.10 o 
   0   6  16       15.39       21.17     20.25 o 
   1   6  16      463.22      453.38     26.95 o 
   2   6  16       13.38       22.58     22.02 o 
   3   6  16     2022.29     1970.24     38.59 o 
   4   6  16      405.14      419.60     23.44 o 
   5   6  16      176.52      211.14     22.84 o 
   6   6  16      143.24       87.45     24.83 o 
   7   6  16       77.70       95.41     28.52 o 
   8   6  16       88.95      125.74     30.37 o 
   9   6  16        1.12       13.49     33.78 o 
  -9   7  16        6.10        9.71    108.97 o 
  -8   7  16        5.12      -42.81     47.78 o 
  -7   7  16      139.00      148.77     39.04 o 
  -6   7  16      364.55      365.06     38.55 o 
  -5   7  16      317.63      401.13     27.88 o 
  -4   7  16        8.74       -7.66     25.08 o 
  -3   7  16       32.68       26.48     28.00 o 
  -2   7  16        8.58       -4.47     27.80 o 
  -1   7  16     2463.17     2449.05     58.38 o 
   0   7  16      181.08      200.09     23.36 o 
   1   7  16       42.64       93.65     22.38 o 
   2   7  16     1673.16     1516.91     49.89 o 
   3   7  16      254.39      300.29     22.69 o 
   4   7  16      188.90      194.47     22.53 o 
   5   7  16        5.42       -7.89     27.40 o 
   6   7  16      131.25      153.17     26.56 o 
   7   7  16       16.31      -42.84     28.56 o 
   8   7  16      155.41      101.37     36.00 o 
   9   7  16        0.10        0.61     36.27 o 
  -9   8  16        2.08       43.86     58.02 o 
  -8   8  16        0.58       -4.92     40.49 o 
  -7   8  16      262.93      320.63     67.14 o 
  -6   8  16      275.72      332.32     33.25 o 
  -5   8  16      162.94      159.69     30.70 o 
  -4   8  16      366.82      295.84     28.19 o 
  -3   8  16      220.86      277.96     31.54 o 
  -2   8  16        4.88      -26.95     28.54 o 
  -1   8  16      233.22      148.50     44.46 o 
   0   8  16       23.92      -15.77     43.83 o 
   1   8  16      941.70      918.52     33.74 o 
   2   8  16       29.42        6.79     23.94 o 
   3   8  16      132.21      141.64     25.82 o 
   4   8  16       61.95       51.29     24.66 o 
   5   8  16        2.28      -16.90     25.45 o 
   6   8  16      128.56       65.65     29.20 o 
   7   8  16        7.93        2.79     31.16 o 
   8   8  16        6.98       21.10     36.53 o 
  -8   9  16        8.60       18.09     60.98 o 
  -7   9  16        1.14      -30.68     52.67 o 
  -6   9  16       13.40       38.39     38.54 o 
  -5   9  16      142.57      163.27     32.87 o 
  -4   9  16      125.88      132.52     32.42 o 
  -3   9  16      113.60       99.26     32.05 o 
  -2   9  16       24.57      -29.65     30.66 o 
  -1   9  16      409.65      357.37     34.51 o 
   0   9  16      960.37      975.88     40.31 o 
   1   9  16      704.42      774.28     46.13 o 
   2   9  16        0.01        7.99     28.56 o 
   3   9  16      757.60      753.86     31.38 o 
   4   9  16      204.90      280.30     35.16 o 
   5   9  16       42.83       46.82     27.63 o 
   6   9  16       19.92       67.04     35.98 o 
   7   9  16        5.40        9.64     40.30 o 
   8   9  16        0.11      -24.17     39.31 o 
  -8  10  16        7.75      -33.74     60.98 o 
  -7  10  16       11.93       -4.13     55.19 o 
  -6  10  16       70.13       18.19     89.81 o 
  -5  10  16       47.20        8.75     38.73 o 
  -4  10  16       60.72       23.63     35.32 o 
  -3  10  16       72.23       -3.02     42.27 o 
  -2  10  16      306.45      243.81     36.08 o 
  -1  10  16       35.36      -46.27     60.76 o 
   0  10  16        4.94       -8.94     31.67 o 
   1  10  16       62.65       91.95     35.42 o 
   2  10  16      287.42      301.84     36.66 o 
   3  10  16      340.94      406.47     32.82 o 
   4  10  16       99.07       54.01     31.53 o 
   5  10  16      111.33       96.90     32.30 o 
   6  10  16       61.64       36.98     37.88 o 
   7  10  16       64.81       59.84     48.36 o 
  -7  11  16      178.15      120.03     62.13 o 
  -6  11  16      213.34      202.91     98.43 o 
  -5  11  16        1.84       -8.29     40.71 o 
  -4  11  16      110.20       52.05     57.30 o 
  -3  11  16      186.42      148.80     36.81 o 
  -2  11  16       83.40       77.85     37.48 o 
  -1  11  16       75.99      138.06     36.62 o 
   0  11  16        9.72       17.50     37.14 o 
   1  11  16        0.43      -53.92     35.95 o 
   2  11  16      201.38      113.03     35.64 o 
   3  11  16       11.69        1.32     37.43 o 
   4  11  16        5.45       52.78     38.71 o 
   5  11  16       49.95       72.64     45.79 o 
   6  11  16        2.95       36.42     45.01 o 
  -6  12  16       74.49       84.24     68.96 o 
  -5  12  16      153.08      187.07     66.91 o 
  -4  12  16      424.18      436.21     50.80 o 
  -3  12  16      916.96     1030.90     48.81 o 
  -2  12  16        2.61       14.97     38.25 o 
  -1  12  16       66.96       11.60     41.64 o 
   0  12  16      233.34      240.91     39.73 o 
   1  12  16      159.10      212.92     40.10 o 
   2  12  16        1.05        0.78     38.23 o 
   3  12  16       35.84       23.61     38.62 o 
   4  12  16       43.52       10.55     39.81 o 
   5  12  16       18.46       -9.47     47.04 o 
  -4  13  16       26.09       52.85     49.01 o 
  -3  13  16        1.74       10.12     42.15 o 
  -2  13  16       66.56       80.57     41.63 o 
  -1  13  16      259.15      347.22     42.94 o 
   0  13  16      102.51      101.23     42.00 o 
   1  13  16       11.49       51.46     42.38 o 
   2  13  16       21.63       -9.83     42.26 o 
   3  13  16       29.00       35.05     41.40 o 
   4  13  16       25.30      -13.12     93.34 o 
  -2  14  16       18.80       33.52     55.90 o 
  -1  14  16       14.13       36.95     43.15 o 
   0  14  16        8.20      -23.49     54.45 o 
   1  14  16       44.95       37.76     42.90 o 
   2  14  16       69.85       11.62     43.35 o 
  -9   0  17       33.64      -68.19     62.53 o 
  -7   0  17        5.50       -6.69     57.12 o 
  -5   0  17      271.03      225.18     28.78 o 
  -3   0  17        3.67       -7.68     22.94 o 
  -1   0  17      361.78      294.81     22.20 o 
   1   0  17     2300.83     2291.72     52.42 o 
   3   0  17      437.70      375.45     32.27 o 
   5   0  17      329.66      421.82     41.13 o 
   7   0  17        0.32       38.36     34.11 o 
   9   0  17        2.84       -8.46     39.20 o 
 -10   1  17        2.63       46.14     45.98 o 
  -9   1  17       92.18      187.35     44.76 o 
  -8   1  17      402.27      412.02     66.65 o 
  -7   1  17       54.19       71.67     51.98 o 
  -6   1  17        1.43       60.89     29.57 o 
  -5   1  17        2.46      -25.86     18.23 o 
  -4   1  17     1303.55     1204.22     27.43 o 
  -3   1  17      591.16      556.99     20.60 o 
  -2   1  17      731.28      818.24     27.63 o 
  -1   1  17      509.78      510.34     19.26 o 
   0   1  17        1.97       -4.23     15.91 o 
   1   1  17       64.85       64.97     19.87 o 
   2   1  17       35.87       71.06     17.59 o 
   3   1  17      280.37      283.28     20.36 o 
   4   1  17       16.28       17.26     18.48 o 
   5   1  17        1.50       -2.70     18.88 o 
   6   1  17       16.02       12.49     19.27 o 
   7   1  17       20.61       36.76     24.31 o 
   8   1  17      239.10      257.61     27.23 o 
   9   1  17       33.26       10.39     32.08 o 
  10   1  17        5.47       33.39     30.45 o 
 -10   2  17        4.09       12.58     47.48 o 
  -9   2  17       76.82      161.12     44.31 o 
  -8   2  17       11.01       -2.96     42.21 o 
  -7   2  17      256.18      334.60     43.09 o 
  -6   2  17        1.15       21.95     38.52 o 
  -5   2  17      566.04      643.87     28.09 o 
  -4   2  17       95.85       83.50     18.70 o 
  -3   2  17       32.51       65.66     17.31 o 
  -2   2  17       59.30       58.62     19.41 o 
  -1   2  17     1032.48      955.49     27.60 o 
   0   2  17       82.05       88.12     16.79 o 
   1   2  17      560.23      595.68     21.80 o 
   2   2  17       58.96       66.68     15.63 o 
   3   2  17      469.94      488.66     19.89 o 
   4   2  17       13.04       19.20     16.99 o 
   5   2  17      161.52      136.93     18.86 o 
   6   2  17       26.53       26.55     23.09 o 
   7   2  17      321.08      296.71     25.59 o 
   8   2  17      153.57      132.85     27.38 o 
   9   2  17       58.00       86.44     28.97 o 
  10   2  17       32.87       61.78     30.34 o 
 -10   3  17        4.19      -38.73     46.56 o 
  -9   3  17       20.43      -18.00     45.45 o 
  -8   3  17       27.46       55.78     44.31 o 
  -7   3  17       29.34      -46.01     40.66 o 
  -6   3  17       29.13      -18.74     33.31 o 
  -5   3  17       17.33       -8.21     23.59 o 
  -4   3  17       35.27       17.90     23.62 o 
  -3   3  17     1119.67     1121.20     28.64 o 
  -2   3  17       84.60      100.87     15.19 o 
  -1   3  17      111.14       99.91     16.57 o 
   0   3  17      324.98      335.24     24.74 o 
   1   3  17      355.76      322.49     20.48 o 
   2   3  17       37.75       26.99     19.60 o 
   3   3  17        5.01      -10.65     15.73 o 
   4   3  17      437.42      448.37     23.36 o 
   5   3  17       13.99       25.69     18.45 o 
   6   3  17       72.54       65.31     19.80 o 
   7   3  17       32.31        8.25     23.22 o 
   8   3  17     1007.40     1007.70     31.64 o 
   9   3  17        0.63        2.95     26.46 o 
  10   3  17       38.83       49.75     31.41 o 
 -10   4  17        0.12       56.52     48.49 o 
  -9   4  17       32.70       59.66     76.81 o 
  -8   4  17      153.09      102.47     43.03 o 
  -7   4  17        3.91      -14.02     42.17 o 
  -6   4  17       10.95       -2.48     33.60 o 
  -5   4  17       14.61      -12.27     23.89 o 
  -4   4  17       54.74       41.74     23.85 o 
  -3   4  17        5.23       31.02     23.32 o 
  -2   4  17        5.70        3.87     22.68 o 
  -1   4  17        1.49       -5.69     16.68 o 
   0   4  17     1201.50     1084.60     28.08 o 
   1   4  17      471.38      464.39     28.14 o 
   2   4  17      505.06      543.79     22.97 o 
   3   4  17       78.31       32.05     20.46 o 
   4   4  17      514.72      517.17     20.22 o 
   5   4  17      342.51      364.08     26.88 o 
   6   4  17        1.40       -4.82     21.38 o 
   7   4  17       25.06       40.66     27.43 o 
   8   4  17      208.32      198.17     26.48 o 
   9   4  17       47.62       15.63     26.95 o 
  -9   5  17      158.37      159.92     77.58 o 
  -8   5  17      163.38      153.74     47.00 o 
  -7   5  17       50.66       70.50     59.18 o 
  -6   5  17       78.34      154.86     35.06 o 
  -5   5  17       88.91       71.43     25.20 o 
  -4   5  17      510.78      493.23     29.89 o 
  -3   5  17      118.75      111.29     24.53 o 
  -2   5  17      677.91      731.17     32.98 o 
  -1   5  17       15.54      -27.65     18.43 o 
   0   5  17      297.90      244.48     20.89 o 
   1   5  17      487.53      479.48     22.94 o 
   2   5  17       93.25       84.90     20.95 o 
   3   5  17       32.33       38.48     21.08 o 
   4   5  17      129.47       83.32     22.36 o 
   5   5  17        3.15      -25.63     21.65 o 
   6   5  17        4.52       -7.48     25.02 o 
   7   5  17      174.34      177.47     29.56 o 
   8   5  17      208.42      172.53     29.69 o 
   9   5  17        3.28      -15.68     34.06 o 
  -9   6  17       30.07       22.68     51.46 o 
  -8   6  17      134.63       88.41     49.03 o 
  -7   6  17      112.54      139.47     38.36 o 
  -6   6  17        6.99      -50.75     33.83 o 
  -5   6  17      110.37      159.18     26.73 o 
  -4   6  17      220.44      216.21     26.91 o 
  -3   6  17      187.20      156.33     25.23 o 
  -2   6  17     4202.70     4179.10     81.01 o 
  -1   6  17      375.35      415.69     33.03 o 
   0   6  17      417.09      466.64     26.95 o 
   1   6  17      917.60     1041.33     29.16 o 
   2   6  17     5753.40     5697.30     78.22 o 
   3   6  17       47.97       36.84     21.57 o 
   4   6  17      107.40       43.26     22.56 o 
   5   6  17      224.14      275.31     24.55 o 
   6   6  17       92.28      115.72     31.13 o 
   7   6  17       38.38       68.72     30.04 o 
   8   6  17       11.21        3.62     35.36 o 
   9   6  17       47.81       87.07     35.70 o 
  -9   7  17        0.10      -36.05     51.15 o 
  -8   7  17       22.98      109.48     70.51 o 
  -7   7  17      134.55      125.21     39.21 o 
  -6   7  17        8.57       23.07     36.17 o 
  -5   7  17        2.11      -19.19     29.34 o 
  -4   7  17      153.37      176.23     35.15 o 
  -3   7  17       23.02       -4.62     45.94 o 
  -2   7  17        6.55      -31.70     29.24 o 
  -1   7  17      627.30      604.35     35.09 o 
   0   7  17       86.85       75.17     31.34 o 
   1   7  17      160.94      214.08     27.57 o 
   2   7  17        3.63       19.85     35.69 o 
   3   7  17       69.58      101.33     22.76 o 
   4   7  17       28.51       46.82     22.61 o 
   5   7  17        1.93        1.86     23.81 o 
   6   7  17        1.29      -29.45     28.43 o 
   7   7  17       48.81       14.99     30.48 o 
   8   7  17       18.32       49.30     36.33 o 
  -8   8  17       34.83       59.69     52.49 o 
  -7   8  17        6.33       80.50     53.32 o 
  -6   8  17       13.51      -57.44     38.29 o 
  -5   8  17        1.19        6.54     31.12 o 
  -4   8  17        3.04      -18.70     27.04 o 
  -3   8  17      348.34      404.85     35.42 o 
  -2   8  17      144.99      176.53     32.15 o 
  -1   8  17       83.41       53.26     31.24 o 
   0   8  17      127.65       92.19     31.87 o 
   1   8  17        3.21       19.45     31.60 o 
   2   8  17      687.11      783.89     34.20 o 
   3   8  17        4.09       -4.52     25.85 o 
   4   8  17      125.81       94.54     27.07 o 
   5   8  17       43.83       43.09     25.50 o 
   6   8  17       54.34       91.85     31.05 o 
   7   8  17       15.99       42.50     31.98 o 
   8   8  17      106.37      146.80     39.05 o 
  -8   9  17        0.09      -81.06     54.04 o 
  -7   9  17       24.72      -15.87     53.76 o 
  -6   9  17      149.50      175.65     41.58 o 
  -5   9  17      159.36       96.37     38.54 o 
  -4   9  17        7.30      -20.00     29.51 o 
  -3   9  17      360.05      333.84     36.57 o 
  -2   9  17        3.53      -16.04     30.58 o 
  -1   9  17       12.38      -17.25     32.68 o 
   0   9  17      292.36      275.94     36.25 o 
   1   9  17       10.17       16.40     33.87 o 
   2   9  17       25.14      -37.09     43.97 o 
   3   9  17       98.55      104.46     30.15 o 
   4   9  17       54.28       37.02     30.10 o 
   5   9  17       39.91       74.57     32.02 o 
   6   9  17      156.49      141.51     38.16 o 
   7   9  17       18.05      -51.46     37.87 o 
  -7  10  17       57.54       35.92     57.21 o 
  -6  10  17       11.93       -7.24     55.40 o 
  -5  10  17       50.93       60.16     41.75 o 
  -4  10  17      152.10      168.50     36.82 o 
  -3  10  17      202.02      236.39     43.46 o 
  -2  10  17      294.90      391.15     39.11 o 
  -1  10  17       30.53       35.90     36.21 o 
   0  10  17      362.07      409.67     37.54 o 
   1  10  17       30.49       32.79     35.55 o 
   2  10  17      122.93      125.78     36.33 o 
   3  10  17       19.58       24.81     36.31 o 
   4  10  17      104.61       51.64     32.68 o 
   5  10  17       29.27       73.99     37.39 o 
   6  10  17       35.51       74.07     44.99 o 
   7  10  17       48.89       25.12     40.50 o 
  -6  11  17      113.97      130.00     79.64 o 
  -5  11  17       73.19       92.42     59.86 o 
  -4  11  17       92.41      108.15     43.24 o 
  -3  11  17       16.08      -19.81     36.33 o 
  -2  11  17      322.85      350.44     41.94 o 
  -1  11  17      203.24      245.64     38.09 o 
   0  11  17      406.40      454.68     42.10 o 
   1  11  17        9.67      -56.91     37.94 o 
   2  11  17       47.16       35.50     38.22 o 
   3  11  17      212.92      293.13     78.67 o 
   4  11  17      138.72      100.74     39.45 o 
   5  11  17        0.12      -58.15     52.28 o 
   6  11  17        1.41      -28.16    110.39 o 
  -5  12  17        5.37        7.46     63.50 o 
  -4  12  17       23.28      -19.03     46.02 o 
  -3  12  17       18.61       18.65     41.84 o 
  -2  12  17       71.93       68.33     40.71 o 
  -1  12  17        2.51      -57.90     38.60 o 
   0  12  17        2.97      -58.53     39.02 o 
   1  12  17       12.56        7.24     40.51 o 
   2  12  17      118.45      165.93     42.49 o 
   3  12  17       30.74      107.61     41.13 o 
   4  12  17      123.42       17.94     42.29 o 
   5  12  17       56.50      122.15     61.25 o 
  -3  13  17       50.82       98.23     50.75 o 
  -2  13  17       44.12       64.38     41.78 o 
  -1  13  17       33.83       63.24     42.99 o 
   0  13  17        8.17       41.36     41.66 o 
   1  13  17       56.78       49.41     43.64 o 
   2  13  17       96.40       84.25     44.11 o 
   3  13  17        8.53       36.12     43.76 o 
 -10   0  18       72.43      163.40     69.48 o 
  -8   0  18      139.82      103.19     63.82 o 
  -6   0  18      769.94      903.40     71.81 o 
  -4   0  18      312.35      309.60     43.06 o 
  -2   0  18       50.40       57.88     29.66 o 
   0   0  18     1796.71     1649.97     46.28 o 
   2   0  18      648.53      581.23     37.63 o 
   4   0  18       47.86        3.74     41.21 o 
   6   0  18       65.97       69.44     29.43 o 
   8   0  18      356.08      350.87     42.18 o 
 -10   1  18       10.86       53.78     50.40 o 
  -9   1  18        0.29       61.88     46.40 o 
  -8   1  18       53.71      -42.21     88.52 o 
  -7   1  18       14.26       58.90     54.68 o 
  -6   1  18        3.27      -38.68     43.57 o 
  -5   1  18      335.78      340.18     27.14 o 
  -4   1  18       48.99       47.36     22.45 o 
  -3   1  18        3.36      -11.21     21.14 o 
  -2   1  18     1480.67     1446.85     36.23 o 
  -1   1  18      435.03      459.43     20.49 o 
   0   1  18      307.02      260.28     22.03 o 
   1   1  18       34.31        4.14     16.91 o 
   2   1  18      524.97      545.23     22.94 o 
   3   1  18      886.53      842.44     35.38 o 
   4   1  18      610.98      576.08     22.02 o 
   5   1  18      255.63      308.09     22.95 o 
   6   1  18       88.55       88.01     20.53 o 
   7   1  18      179.42      160.69     26.71 o 
   8   1  18       28.16       62.51     27.09 o 
   9   1  18       47.84      -11.27     29.14 o 
 -10   2  18       35.46       38.28     58.80 o 
  -9   2  18        2.82       11.30     45.67 o 
  -8   2  18      122.26      119.19     46.66 o 
  -7   2  18       93.35       18.63     41.12 o 
  -6   2  18      473.18      300.14     43.49 o 
  -5   2  18       14.33       -7.20     23.64 o 
  -4   2  18      110.71       89.95     24.93 o 
  -3   2  18       60.59       41.93     21.68 o 
  -2   2  18      712.69      711.81     37.56 o 
  -1   2  18       19.19       40.19     17.64 o 
   0   2  18     1385.60     1447.14     31.59 o 
   1   2  18       12.53       10.32     19.17 o 
   2   2  18      202.68      210.47     19.35 o 
   3   2  18      192.22      161.03     26.36 o 
   4   2  18      803.53      807.07     24.24 o 
   5   2  18       17.52       16.55     19.20 o 
   6   2  18      388.06      402.09     22.76 o 
   7   2  18      159.05      168.75     27.34 o 
   8   2  18       96.17      158.87     28.43 o 
   9   2  18       20.99       22.20     30.28 o 
 -10   3  18        6.86        1.62     48.38 o 
  -9   3  18        8.72      -37.83     46.40 o 
  -8   3  18       44.22       64.80     58.28 o 
  -7   3  18       36.69       29.69     43.51 o 
  -6   3  18      124.93      116.60     36.11 o 
  -5   3  18      442.11      444.54     28.52 o 
  -4   3  18      214.60      228.42     31.36 o 
  -3   3  18        0.75       16.78     23.96 o 
  -2   3  18      593.77      633.15     26.35 o 
  -1   3  18      701.75      682.24     25.65 o 
   0   3  18      352.57      304.22     25.91 o 
   1   3  18       45.96       77.01     18.84 o 
   2   3  18      375.13      442.78     23.56 o 
   3   3  18       98.44       75.91     22.20 o 
   4   3  18      166.56      136.65     18.55 o 
   5   3  18       45.58       28.44     19.63 o 
   6   3  18       85.64      117.15     23.07 o 
   7   3  18      159.19      194.69     25.47 o 
   8   3  18      108.24      132.84     27.26 o 
   9   3  18        0.37      -39.91     27.22 o 
  -9   4  18        4.40      -17.55     49.39 o 
  -8   4  18      103.46      102.70     47.14 o 
  -7   4  18      291.35      292.21     67.68 o 
  -6   4  18        6.38       37.45     46.73 o 
  -5   4  18       57.31      -17.38     24.78 o 
  -4   4  18      321.50      283.14     26.22 o 
  -3   4  18      186.33      259.83     26.11 o 
  -2   4  18      631.80      727.81     32.43 o 
  -1   4  18     1332.53     1134.62     35.21 o 
   0   4  18      507.72      512.74     23.21 o 
   1   4  18      196.35      153.52     20.79 o 
   2   4  18      135.01      119.60     21.58 o 
   3   4  18      116.66       59.91     21.53 o 
   4   4  18       16.17       35.61     21.76 o 
   5   4  18        0.78        8.27     22.45 o 
   6   4  18      683.87      597.31     43.59 o 
   7   4  18        5.21       31.23     29.83 o 
   8   4  18       14.05        7.61     29.04 o 
   9   4  18        0.55      -23.08     31.04 o 
  -9   5  18        0.01      -36.71     50.49 o 
  -8   5  18       37.04        2.24     62.01 o 
  -7   5  18       11.49      -69.81     46.66 o 
  -6   5  18      151.11      121.45     36.98 o 
  -5   5  18        1.73      -11.45     29.51 o 
  -4   5  18      806.33      911.10     44.45 o 
  -3   5  18      445.38      435.86     28.49 o 
  -2   5  18      239.22      241.94     25.88 o 
  -1   5  18      333.47      295.05     36.51 o 
   0   5  18     2200.52     2049.12     44.10 o 
   1   5  18      500.00      465.99     26.52 o 
   2   5  18      263.44      221.60     22.78 o 
   3   5  18        0.04       19.07     21.31 o 
   4   5  18       25.63       17.25     22.43 o 
   5   5  18      208.52      230.22     24.70 o 
   6   5  18       35.10       70.18     29.97 o 
   7   5  18      188.32      151.49     31.60 o 
   8   5  18       96.62       79.06     31.02 o 
   9   5  18       53.73      129.25     36.95 o 
  -9   6  18       15.05      -25.91     51.33 o 
  -8   6  18       82.40        4.40     50.83 o 
  -7   6  18       53.18       -0.01     39.75 o 
  -6   6  18       52.24      103.14     38.76 o 
  -5   6  18      149.91      101.46     33.69 o 
  -4   6  18       37.05       -1.15     25.93 o 
  -3   6  18       44.82       71.26     26.84 o 
  -2   6  18      304.25      278.98     32.79 o 
  -1   6  18       25.34       40.14     29.44 o 
   0   6  18     1273.70     1256.47     42.68 o 
   1   6  18      624.45      601.45     28.34 o 
   2   6  18       74.70       81.00     22.73 o 
   3   6  18      375.18      395.25     29.61 o 
   4   6  18      361.32      368.15     26.52 o 
   5   6  18        2.32      -12.83     23.35 o 
   6   6  18      170.60      138.77     31.38 o 
   7   6  18       36.09       65.43     30.82 o 
   8   6  18        2.85       13.19     32.15 o 
  -8   7  18       63.03       -9.85     60.73 o 
  -7   7  18      130.50      162.95     40.74 o 
  -6   7  18      179.91      131.73     39.54 o 
  -5   7  18      335.06      396.80     43.76 o 
  -4   7  18       20.99       15.63     27.59 o 
  -3   7  18        5.33      -15.60     27.88 o 
  -2   7  18      221.42      209.88     32.80 o 
  -1   7  18      807.55      908.30     52.01 o 
   0   7  18      244.98      234.34     32.64 o 
   1   7  18      575.30      506.61     35.35 o 
   2   7  18       58.46       67.24     28.50 o 
   3   7  18      906.35      878.09     33.17 o 
   4   7  18      672.16      642.90     28.41 o 
   5   7  18       59.98       86.43     25.02 o 
   6   7  18        9.89       10.89     30.96 o 
   7   7  18        0.47      -25.94     32.90 o 
   8   7  18       28.60       25.82     39.92 o 
  -8   8  18        0.56      -14.59     58.22 o 
  -7   8  18       92.49      111.72     55.48 o 
  -6   8  18       57.53       21.69     41.06 o 
  -5   8  18       64.60       34.53     38.98 o 
  -4   8  18        0.89      -23.03     29.03 o 
  -3   8  18      619.05      713.39     41.01 o 
  -2   8  18      256.97      299.71     63.82 o 
  -1   8  18      147.10      140.75     34.90 o 
   0   8  18       69.55      -26.35     34.08 o 
   1   8  18     1033.07      923.83     42.02 o 
   2   8  18        1.38       -3.15     34.67 o 
   3   8  18      108.62      129.13     30.85 o 
   4   8  18      111.21      108.54     31.89 o 
   5   8  18        4.56        7.88     26.16 o 
   6   8  18       24.27        8.24     31.83 o 
   7   8  18       13.16       10.08     32.88 o 
  -7   9  18        0.09       26.82     55.59 o 
  -6   9  18        0.57       42.09     40.93 o 
  -5   9  18      106.74       77.07     41.83 o 
  -4   9  18      393.26      434.79     33.86 o 
  -3   9  18      242.19      264.58     37.19 o 
  -2   9  18        0.38      -49.11     34.67 o 
  -1   9  18       48.75       54.11     33.05 o 
   0   9  18       98.16       53.74     34.81 o 
   1   9  18      262.87      252.91     34.98 o 
   2   9  18      372.81      232.73     38.50 o 
   3   9  18        7.81       16.63     34.98 o 
   4   9  18       71.39      123.74     39.39 o 
   5   9  18        9.50      -46.85     43.64 o 
   6   9  18       74.74       73.46     44.69 o 
   7   9  18        2.44       19.48     39.97 o 
  -6  10  18        2.07      -23.18     95.08 o 
  -5  10  18       83.11       70.39     43.43 o 
  -4  10  18       37.37       38.16     35.80 o 
  -3  10  18       58.40       54.00     43.71 o 
  -2  10  18      147.01       92.42     38.03 o 
  -1  10  18      126.30      105.14     38.52 o 
   0  10  18      108.15       82.31     36.92 o 
   1  10  18       19.50       35.47     35.66 o 
   2  10  18      154.79      107.30     41.75 o 
   3  10  18      270.81      351.66     81.01 o 
   4  10  18      166.89      115.99     40.04 o 
   5  10  18        2.33       13.36     47.52 o 
   6  10  18        0.73       13.54     46.86 o 
  -5  11  18      150.81      215.17     62.05 o 
  -4  11  18        4.34      -16.83     44.92 o 
  -3  11  18       47.29       96.64     41.16 o 
  -2  11  18       75.85      -18.26     42.60 o 
  -1  11  18      133.77      153.55     39.19 o 
   0  11  18       18.83        7.57     47.20 o 
   1  11  18       14.57      -15.11     42.67 o 
   2  11  18       86.65       26.43     41.10 o 
   3  11  18       25.35       27.05     41.18 o 
   4  11  18       27.11       -4.04     41.21 o 
   5  11  18        2.31       42.83     62.68 o 
  -4  12  18      176.68      155.98     65.50 o 
  -3  12  18      323.45      402.33     69.72 o 
  -2  12  18        1.75      -32.55     41.12 o 
  -1  12  18        1.53       38.25     40.68 o 
   0  12  18       47.89      -20.33     41.14 o 
   1  12  18       52.85       28.91     40.01 o 
   2  12  18        0.02      -63.24     42.16 o 
   3  12  18       82.63      166.32     42.75 o 
   4  12  18        0.86      -44.94     54.36 o 
  -2  13  18        0.96       -0.70     44.23 o 
  -1  13  18       94.89      131.88     45.43 o 
   0  13  18      247.96      236.34     44.62 o 
   1  13  18       33.68       93.65     44.16 o 
  -9   0  19        5.50        0.00     64.33 o 
  -7   0  19       30.31       55.07     59.96 o 
  -5   0  19        1.05       50.28     45.16 o 
  -3   0  19      159.44      200.98     34.75 o 
  -1   0  19      198.83       82.35     32.33 o 
   1   0  19      148.76      193.37     28.38 o 
   3   0  19       94.15       64.73     27.16 o 
   5   0  19      767.94      899.94     74.15 o 
   7   0  19        6.26        5.68     39.43 o 
   9   0  19       57.58       38.17     44.58 o 
  -9   1  19       31.84       85.97     54.94 o 
  -8   1  19        5.21       -6.13     88.39 o 
  -7   1  19      127.25       85.39     47.76 o 
  -6   1  19       78.89       52.73     42.03 o 
  -5   1  19       17.61       37.26     26.39 o 
  -4   1  19       52.81       38.72     22.76 o 
  -3   1  19        7.42       -2.29     22.57 o 
  -2   1  19        6.72       17.24     21.30 o 
  -1   1  19      230.58      236.86     24.35 o 
   0   1  19       34.38       11.31     18.21 o 
   1   1  19        3.43      -27.29     18.19 o 
   2   1  19       67.10       86.24     22.23 o 
   3   1  19      481.38      529.36     24.61 o 
   4   1  19       68.75      104.36     20.16 o 
   5   1  19       38.62       80.71     21.86 o 
   6   1  19       14.49       40.37     24.92 o 
   7   1  19      149.72      167.08     27.38 o 
   8   1  19      236.45      330.34     30.53 o 
   9   1  19        8.92       13.53     30.88 o 
  -9   2  19       24.62       49.40     49.37 o 
  -8   2  19       14.62        8.61     54.04 o 
  -7   2  19        1.25      -21.21     46.76 o 
  -6   2  19       60.58       32.23     55.71 o 
  -5   2  19      623.37      678.63     41.17 o 
  -4   2  19       26.85       -0.85     25.19 o 
  -3   2  19      166.37       92.58     23.88 o 
  -2   2  19       80.68       70.15     23.74 o 
  -1   2  19     1965.61     1807.81     42.20 o 
   0   2  19       13.38       16.99     18.90 o 
   1   2  19        3.72      -23.41     19.69 o 
   2   2  19      357.08      316.29     18.63 o 
   3   2  19      385.03      350.14     20.33 o 
   4   2  19       25.48       -9.40     20.41 o 
   5   2  19       14.78      -16.59     19.69 o 
   6   2  19        1.12       -3.39     23.52 o 
   7   2  19      209.99      217.18     25.95 o 
   8   2  19       13.39        6.99     29.31 o 
   9   2  19       11.42      -12.27     31.24 o 
  -9   3  19       42.53       78.52     48.09 o 
  -8   3  19       54.36       21.55     49.21 o 
  -7   3  19       14.28      -60.26     45.02 o 
  -6   3  19       93.46       64.99     37.90 o 
  -5   3  19       19.80      -21.77     26.09 o 
  -4   3  19       33.49       29.02     26.12 o 
  -3   3  19      820.58      873.71     32.65 o 
  -2   3  19       50.27       59.01     23.20 o 
  -1   3  19      169.52      127.79     22.61 o 
   0   3  19      474.87      529.00     30.21 o 
   1   3  19      282.68      337.86     31.41 o 
   2   3  19      245.59      264.90     22.61 o 
   3   3  19        2.23       -2.00     22.23 o 
   4   3  19      124.69      180.66     23.53 o 
   5   3  19       52.52       87.61     25.75 o 
   6   3  19      171.95      212.35     30.11 o 
   7   3  19      509.47      544.68     32.58 o 
   8   3  19      100.06      140.17     29.70 o 
   9   3  19       25.49      -26.79     30.75 o 
  -9   4  19        4.61      -11.14     49.43 o 
  -8   4  19        3.14       21.55     62.40 o 
  -7   4  19       64.00       77.74     55.84 o 
  -6   4  19        2.69        5.30     36.71 o 
  -5   4  19        3.68       13.04     29.98 o 
  -4   4  19      139.30      113.32     26.11 o 
  -3   4  19       34.21       55.93     26.93 o 
  -2   4  19        4.16       11.79     28.53 o 
  -1   4  19       14.33        3.41     23.89 o 
   0   4  19       89.48       25.08     27.36 o 
   1   4  19        6.77        8.96     20.83 o 
   2   4  19        1.37      -24.04     21.66 o 
   3   4  19        4.92      -20.61     22.04 o 
   4   4  19      148.79      209.82     23.98 o 
   5   4  19       67.19       36.32     24.10 o 
   6   4  19        0.48      -17.79     35.02 o 
   7   4  19       49.90       32.20     31.07 o 
   8   4  19        6.01       48.84     31.35 o 
  -9   5  19       70.36       81.64     59.70 o 
  -8   5  19       90.19       30.28     51.32 o 
  -7   5  19       14.03       -1.58     47.85 o 
  -6   5  19        2.47      -31.89     37.43 o 
  -5   5  19       19.54       39.81     31.69 o 
  -4   5  19      192.66      206.91     28.52 o 
  -3   5  19       18.79       -5.93     26.13 o 
  -2   5  19      100.77       72.44     34.37 o 
  -1   5  19       42.83       74.69     32.06 o 
   0   5  19      861.83      823.05     34.30 o 
   1   5  19       16.01      -13.34     30.31 o 
   2   5  19        0.75      -32.79     21.86 o 
   3   5  19      144.08      158.76     24.07 o 
   4   5  19       17.58       18.87     24.09 o 
   5   5  19        3.56      -10.00     25.50 o 
   6   5  19       32.90       14.65     35.51 o 
   7   5  19      487.38      511.29     36.37 o 
   8   5  19      223.11      199.93     33.09 o 
  -8   6  19        6.35       22.63     66.26 o 
  -7   6  19        6.75       12.07     40.89 o 
  -6   6  19       96.02      129.29     40.41 o 
  -5   6  19      291.95      326.15     41.31 o 
  -4   6  19       21.76       34.84     27.86 o 
  -3   6  19      120.52      100.13     27.86 o 
  -2   6  19      110.98      140.82     28.24 o 
  -1   6  19     2681.93     2759.11     66.36 o 
   0   6  19      214.60      195.55     34.46 o 
   1   6  19      435.84      395.77     31.64 o 
   2   6  19      220.27      186.35     27.20 o 
   3   6  19      101.46      131.48     24.47 o 
   4   6  19        3.74      -13.41     24.27 o 
   5   6  19       91.09       92.81     25.92 o 
   6   6  19       74.40       26.24     31.94 o 
   7   6  19       20.16       57.78     33.37 o 
   8   6  19        4.98      -50.81     33.87 o 
  -8   7  19        0.08       66.50     55.73 o 
  -7   7  19      106.29      145.64     42.15 o 
  -6   7  19        0.26       -9.23     40.64 o 
  -5   7  19       36.30       41.06     47.04 o 
  -4   7  19      490.32      439.67     33.60 o 
  -3   7  19      102.30      103.42     28.73 o 
  -2   7  19      255.24      196.03     35.44 o 
  -1   7  19      306.82      327.12     34.71 o 
   0   7  19      465.82      498.68     35.70 o 
   1   7  19       13.41       -0.07     35.23 o 
   2   7  19       11.02        1.13     33.57 o 
   3   7  19      207.94      213.77     28.65 o 
   4   7  19      207.54      225.56     29.99 o 
   5   7  19       17.43       38.60     26.30 o 
   6   7  19       29.13       52.69     33.05 o 
   7   7  19        1.60       -9.52     36.85 o 
  -7   8  19       16.51      -29.61     76.55 o 
  -6   8  19       14.79      -62.57     41.72 o 
  -5   8  19       86.78       69.79     41.52 o 
  -4   8  19       65.00       62.17     31.08 o 
  -3   8  19       83.24       41.67     29.96 o 
  -2   8  19       18.59       81.64     34.43 o 
  -1   8  19        9.03        3.48     34.58 o 
   0   8  19      156.04      162.41     35.93 o 
   1   8  19       34.78        6.16     33.95 o 
   2   8  19      125.36      158.49     37.84 o 
   3   8  19        5.26        8.00     34.57 o 
   4   8  19      195.39      282.63     41.62 o 
   5   8  19        0.43      -29.72     32.79 o 
   6   8  19       19.18       78.62     38.92 o 
   7   8  19       11.83       27.70     46.70 o 
  -6   9  19       93.43       86.58     57.49 o 
  -5   9  19        1.99       39.10     41.84 o 
  -4   9  19       14.92       32.81     36.71 o 
  -3   9  19        8.93       -3.99     51.25 o 
  -2   9  19        2.86      -51.82     36.85 o 
  -1   9  19       22.97      -14.31     38.39 o 
   0   9  19      139.05      169.30     38.72 o 
   1   9  19      125.60      131.77     38.57 o 
   2   9  19       26.95       11.10     38.19 o 
   3   9  19      218.87      225.46     39.25 o 
   4   9  19       60.86      107.68     39.37 o 
   5   9  19       48.71       95.54     48.95 o 
   6   9  19       39.16       64.68     64.86 o 
  -6  10  19       78.17       14.15     60.32 o 
  -5  10  19        0.07      -31.36     45.00 o 
  -4  10  19      233.46      357.34     43.58 o 
  -3  10  19      442.01      385.93     41.05 o 
  -2  10  19      367.10      308.31     40.37 o 
  -1  10  19       13.53      -22.86     37.33 o 
   0  10  19      122.81      123.88     37.37 o 
   1  10  19       59.17      143.30     39.74 o 
   2  10  19       49.98      102.21     41.19 o 
   3  10  19      275.71      246.66     42.71 o 
   4  10  19       57.65       46.41     41.29 o 
   5  10  19       25.88       58.97     63.17 o 
  -4  11  19      182.21      256.51     49.58 o 
  -3  11  19        0.70       -6.18     49.66 o 
  -2  11  19       92.54      118.38     38.43 o 
  -1  11  19      158.05      158.64     41.25 o 
   0  11  19      439.93      528.70     44.69 o 
   1  11  19       88.70       65.22     40.96 o 
   2  11  19        0.11       -1.52     39.32 o 
   3  11  19      160.85      251.30     44.06 o 
   4  11  19      229.71      278.40     52.37 o 
  -3  12  19        0.36       33.08     50.92 o 
  -2  12  19       14.85       -3.67     43.69 o 
  -1  12  19        1.85       42.46     42.82 o 
   0  12  19        4.48      -62.01     41.34 o 
   1  12  19       37.02       18.84     43.98 o 
   2  12  19       10.96       64.07     44.57 o 
  -8   0  20       87.39       44.26     66.90 o 
  -6   0  20        2.62       53.52     61.76 o 
  -4   0  20      305.12      301.98     70.09 o 
  -2   0  20        7.31      -12.53     42.47 o 
   0   0  20      404.15      365.98     38.33 o 
   2   0  20      676.64      635.51     34.39 o 
   4   0  20      856.72      721.82     61.24 o 
   6   0  20       41.12       18.87     37.86 o 
   8   0  20      103.85      108.80     42.91 o 
  -9   1  20        5.64      -72.67     51.22 o 
  -8   1  20       72.65       90.95     63.30 o 
  -7   1  20        6.80       13.93     49.72 o 
  -6   1  20       34.92       18.78     45.21 o 
  -5   1  20       98.76      136.28     32.69 o 
  -4   1  20       97.95      164.49     25.66 o 
  -3   1  20       15.94       38.83     23.87 o 
  -2   1  20     1289.13     1236.31     39.89 o 
  -1   1  20      314.02      340.84     25.97 o 
   0   1  20       62.28       78.03     24.07 o 
   1   1  20      199.42      233.42     22.95 o 
   2   1  20       34.47       42.85     20.07 o 
   3   1  20       40.93       69.23     19.41 o 
   4   1  20       58.67       61.63     20.97 o 
   5   1  20        2.35       15.23     21.52 o 
   6   1  20       88.05       30.97     26.44 o 
   7   1  20        2.03      -33.33     27.26 o 
   8   1  20       97.99      124.34     30.75 o 
  -9   2  20       29.18       59.06     52.86 o 
  -8   2  20       63.06       -7.32     48.84 o 
  -7   2  20        1.48      -44.31     52.49 o 
  -6   2  20      148.13      101.01     47.87 o 
  -5   2  20       20.68       42.86     37.84 o 
  -4   2  20       87.27       68.70     27.38 o 
  -3   2  20       97.60      112.53     24.42 o 
  -2   2  20       98.53      105.57     25.10 o 
  -1   2  20        2.79       30.10     23.94 o 
   0   2  20      374.56      368.93     26.90 o 
   1   2  20       12.71      -16.61     21.48 o 
   2   2  20     1085.15     1040.28     39.10 o 
   3   2  20      174.99      173.01     24.12 o 
   4   2  20      153.80      214.92     24.59 o 
   5   2  20       20.44       11.10     24.07 o 
   6   2  20      570.55      702.84     32.93 o 
   7   2  20       11.03       -3.20     28.66 o 
   8   2  20       72.34       61.83     30.61 o 
  -8   3  20       29.01      -93.32     68.83 o 
  -7   3  20       47.82       28.42     48.98 o 
  -6   3  20       17.17        4.21     39.74 o 
  -5   3  20      159.30      135.13     39.08 o 
  -4   3  20       41.36       49.77     28.65 o 
  -3   3  20      167.78      148.43     49.07 o 
  -2   3  20      544.04      624.68     28.60 o 
  -1   3  20     1332.12     1295.25     46.89 o 
   0   3  20      227.43      207.85     26.47 o 
   1   3  20       60.86       61.22     27.63 o 
   2   3  20      129.96      150.77     22.85 o 
   3   3  20      122.17      145.37     24.60 o 
   4   3  20      354.95      377.32     25.47 o 
   5   3  20        8.65       13.35     23.78 o 
   6   3  20      234.39      239.10     32.59 o 
   7   3  20      121.27       92.05     32.24 o 
   8   3  20        0.72        7.68     31.61 o 
  -8   4  20        0.23      -32.71     49.12 o 
  -7   4  20        8.30       75.94     49.40 o 
  -6   4  20       50.31       87.09     40.62 o 
  -5   4  20        4.91       11.08     38.00 o 
  -4   4  20       51.29       55.32     28.72 o 
  -3   4  20       61.92       74.64     27.17 o 
  -2   4  20      880.30      845.79     54.46 o 
  -1   4  20       92.21       85.73     25.41 o 
   0   4  20       26.04       62.32     28.20 o 
   1   4  20       18.09       -2.22     28.36 o 
   2   4  20        0.57        2.30     24.60 o 
   3   4  20        1.34       27.42     23.09 o 
   4   4  20        9.91       -3.17     24.24 o 
   5   4  20       20.36       42.50     25.48 o 
   6   4  20       19.79        7.46     31.61 o 
   7   4  20       48.86       27.30     32.97 o 
   8   4  20       11.35      -28.50     31.54 o 
  -8   5  20       13.53       25.72     70.38 o 
  -7   5  20       68.57       54.60     71.15 o 
  -6   5  20      475.05      407.51     44.12 o 
  -5   5  20       40.36      -11.12     39.36 o 
  -4   5  20        9.28        7.32     28.61 o 
  -3   5  20      121.82      127.75     28.65 o 
  -2   5  20     2053.30     1930.95     51.37 o 
  -1   5  20      444.49      451.65     36.62 o 
   0   5  20       53.22       50.54     29.01 o 
   1   5  20      510.55      560.72     33.20 o 
   2   5  20      372.63      381.06     32.32 o 
   3   5  20        6.24       -9.34     26.39 o 
   4   5  20        4.49       36.88     25.55 o 
   5   5  20      128.67      171.74     26.65 o 
   6   5  20       33.55       27.01     31.98 o 
   7   5  20       21.09        0.88     32.96 o 
  -8   6  20        3.19       -9.82     57.21 o 
  -7   6  20      147.96      104.27     48.96 o 
  -6   6  20      206.56      193.01     44.35 o 
  -5   6  20       66.61      115.91     60.80 o 
  -4   6  20       25.37       -9.54     29.27 o 
  -3   6  20      135.93      122.57     30.86 o 
  -2   6  20       40.88       73.55     29.15 o 
  -1   6  20       11.95       30.25     32.31 o 
   0   6  20      171.50      117.03     33.98 o 
   1   6  20       12.71      -47.61     31.74 o 
   2   6  20      194.21      167.71     31.43 o 
   3   6  20      117.39      136.29     32.40 o 
   4   6  20        9.04        8.86     27.01 o 
   5   6  20       35.76       14.95     27.09 o 
   6   6  20       69.06       53.66     35.06 o 
   7   6  20       53.41       69.21     35.82 o 
  -7   7  20        9.94       66.99     54.55 o 
  -6   7  20       29.77       61.73     42.55 o 
  -5   7  20      253.93      340.97     44.76 o 
  -4   7  20      325.12      294.49     32.77 o 
  -3   7  20       79.73       83.58     30.81 o 
  -2   7  20       18.00      -47.35     32.74 o 
  -1   7  20        3.60        1.00     34.28 o 
   0   7  20      108.64       56.92     35.41 o 
   1   7  20       42.34       50.26     35.04 o 
   2   7  20      155.28      121.56     37.03 o 
   3   7  20       35.46       59.38     31.74 o 
   4   7  20      414.47      406.05     36.55 o 
   5   7  20      110.94      115.27     33.83 o 
   6   7  20        0.53       21.53     44.31 o 
   7   7  20       14.55       47.59     42.90 o 
  -6   8  20       34.54       36.10     44.93 o 
  -5   8  20       22.17       42.67     41.88 o 
  -4   8  20       42.08       74.25     35.55 o 
  -3   8  20      247.98      247.39     32.53 o 
  -2   8  20        3.60       14.54     37.18 o 
  -1   8  20       55.15       53.38     37.95 o 
   0   8  20       35.85       36.29     40.67 o 
   1   8  20       16.69       25.43     36.88 o 
   2   8  20      596.12      528.09     51.23 o 
   3   8  20       73.75      134.37     38.36 o 
   4   8  20        0.37      -24.04     38.74 o 
   5   8  20       12.12       73.02     39.71 o 
   6   8  20        0.77       43.32     40.34 o 
  -6   9  20        0.98      -66.17     58.47 o 
  -5   9  20       78.92       74.81     44.44 o 
  -4   9  20      321.63      353.86     44.32 o 
  -3   9  20       57.71       16.48     32.97 o 
  -2   9  20       26.09       10.48     38.88 o 
  -1   9  20      166.47      175.50     39.20 o 
   0   9  20      212.54      246.65     39.73 o 
   1   9  20      334.99      382.04     48.73 o 
   2   9  20      292.43      214.12     41.69 o 
   3   9  20        0.40      -17.24     38.52 o 
   4   9  20      178.72      245.83     41.17 o 
   5   9  20      227.41      181.03     63.19 o 
  -5  10  20       12.67      -13.06     45.79 o 
  -4  10  20        0.15       -6.61     46.24 o 
  -3  10  20       16.48      -31.83     39.94 o 
  -2  10  20        1.01       28.93     41.06 o 
  -1  10  20      155.99      136.33     42.82 o 
   0  10  20       67.63       99.04     40.37 o 
   1  10  20       19.69      -19.72     40.75 o 
   2  10  20        2.20      -35.85     40.13 o 
   3  10  20      182.42      166.17     50.07 o 
   4  10  20       37.22      -30.61     42.44 o 
  -3  11  20        1.37      -55.18     65.66 o 
  -2  11  20       49.70       -8.92     53.85 o 
  -1  11  20       34.70       32.13     42.71 o 
   0  11  20        0.28        8.96     40.58 o 
   1  11  20       53.26       32.80     42.50 o 
   2  11  20        2.95       -0.52     44.13 o 
   3  11  20        5.12       25.98     61.10 o 
  -7   0  21       46.81       33.45     70.25 o 
  -5   0  21        6.12      -96.11     64.07 o 
  -3   0  21       11.27      -21.94     47.38 o 
  -1   0  21      100.17       44.90     37.11 o 
   1   0  21      158.57      139.61     50.13 o 
   3   0  21       32.90       14.18     33.69 o 
   5   0  21       53.81      150.15     33.01 o 
   7   0  21        1.93      -58.66     40.16 o 
  -8   1  21        0.83      -77.09     51.40 o 
  -7   1  21       37.39       13.46     50.28 o 
  -6   1  21        2.20       -5.41     50.56 o 
  -5   1  21        2.33      -11.89     38.75 o 
  -4   1  21       49.10       39.99     26.14 o 
  -3   1  21       61.46       48.11     25.40 o 
  -2   1  21       26.82       55.59     27.25 o 
  -1   1  21      221.80      182.73     26.54 o 
   0   1  21       15.03      -14.30     25.85 o 
   1   1  21      272.28      286.99     27.43 o 
   2   1  21      294.51      232.10     27.39 o 
   3   1  21      512.81      544.74     27.57 o 
   4   1  21        8.52       38.52     24.57 o 
   5   1  21       13.73       13.42     23.77 o 
   6   1  21       99.32       71.50     28.71 o 
   7   1  21      236.12      241.48     40.78 o 
   8   1  21       19.28      -16.00     35.08 o 
  -8   2  21        3.40      -42.49     51.19 o 
  -7   2  21        0.65      -61.46     51.55 o 
  -6   2  21        0.43      -45.56     49.15 o 
  -5   2  21      272.10      398.99     46.61 o 
  -4   2  21        3.61       20.33     28.91 o 
  -3   2  21       18.81      -30.08     26.31 o 
  -2   2  21      270.13      218.49     27.41 o 
  -1   2  21      314.90      330.65     28.46 o 
   0   2  21        3.00       15.39     25.65 o 
   1   2  21      459.20      436.18     29.05 o 
   2   2  21      246.45      226.67     30.32 o 
   3   2  21      136.16      104.40     24.91 o 
   4   2  21        0.63      -15.75     25.00 o 
   5   2  21      198.39      310.07     38.93 o 
   6   2  21       41.95      100.96     29.89 o 
   7   2  21       40.78       65.93     42.00 o 
   8   2  21      149.88      152.90     33.19 o 
  -8   3  21        1.56      -12.08     52.14 o 
  -7   3  21        2.54      -72.56     48.37 o 
  -6   3  21       17.07       18.08     41.72 o 
  -5   3  21       19.12       30.48     42.61 o 
  -4   3  21        4.47       -9.82     29.52 o 
  -3   3  21      185.93      216.23     28.62 o 
  -2   3  21       56.58       85.92     26.94 o 
  -1   3  21       80.65       78.43     26.39 o 
   0   3  21      253.86      315.19     28.24 o 
   1   3  21      244.81      264.20     30.77 o 
   2   3  21      249.51      243.14     30.96 o 
   3   3  21       85.09       94.76     27.49 o 
   4   3  21       36.57       30.33     25.62 o 
   5   3  21        1.25      -11.51     26.05 o 
   6   3  21        4.63       34.07     32.53 o 
   7   3  21       14.43       39.14     31.28 o 
  -8   4  21        0.30      -13.21     54.14 o 
  -7   4  21        1.21      -16.38     50.86 o 
  -6   4  21        0.69      -38.22     42.67 o 
  -5   4  21       21.66       -1.00     39.72 o 
  -4   4  21        3.85      -14.85     28.72 o 
  -3   4  21       41.37       74.31     29.27 o 
  -2   4  21      174.66      243.24     31.81 o 
  -1   4  21       45.36       40.72     27.48 o 
   0   4  21       11.83        2.23     26.53 o 
   1   4  21      122.58      145.56     45.12 o 
   2   4  21       18.96       11.07     30.57 o 
   3   4  21        2.13       32.77     31.55 o 
   4   4  21      190.17      215.83     29.90 o 
   5   4  21       70.25      133.64     27.23 o 
   6   4  21        0.04      -30.16     38.82 o 
   7   4  21       42.23       39.30     35.70 o 
  -7   5  21       79.86       75.02     55.16 o 
  -6   5  21       14.23       36.60     42.41 o 
  -5   5  21       70.83       65.89     40.02 o 
  -4   5  21        3.13       45.71     29.65 o 
  -3   5  21       20.00       32.75     38.98 o 
  -2   5  21      141.22      149.77     29.28 o 
  -1   5  21       22.01       34.78     29.72 o 
   0   5  21       28.62       25.11     40.05 o 
   1   5  21       17.29       91.18     31.86 o 
   2   5  21        5.88       42.08     30.09 o 
   3   5  21       97.67       69.80     33.05 o 
   4   5  21       35.20       38.01     32.18 o 
   5   5  21       38.08       30.70     30.53 o 
   6   5  21       10.83      -43.21     33.69 o 
   7   5  21      279.97      352.80     37.64 o 
  -7   6  21        2.09       66.97     44.77 o 
  -6   6  21      530.14      567.26     84.15 o 
  -5   6  21       48.24       50.01     42.88 o 
  -4   6  21      393.53      448.23     35.61 o 
  -3   6  21       33.51       36.12     30.95 o 
  -2   6  21       89.82       96.76     32.29 o 
  -1   6  21       14.13      -12.50     34.46 o 
   0   6  21        1.88      -15.50     34.89 o 
   1   6  21       16.02      -19.22     30.68 o 
   2   6  21      101.43       74.56     32.08 o 
   3   6  21        6.89       19.76     37.61 o 
   4   6  21        4.02       12.72     32.81 o 
   5   6  21       97.94      130.53     41.32 o 
   6   6  21        5.73       45.21     39.37 o 
  -6   7  21        4.78        2.44     44.19 o 
  -5   7  21       36.28       89.92     43.85 o 
  -4   7  21       89.05      168.74     38.03 o 
  -3   7  21      419.46      395.88     34.75 o 
  -2   7  21      281.04      239.78     34.31 o 
  -1   7  21       19.87      -46.31     34.78 o 
   0   7  21       50.09       95.54     35.96 o 
   1   7  21      301.99      316.03     39.11 o 
   2   7  21      689.31      656.75     43.93 o 
   3   7  21       66.31       26.40     33.77 o 
   4   7  21       86.82      157.46     34.82 o 
   5   7  21        2.66       -1.64     48.54 o 
   6   7  21       13.21       47.94     46.94 o 
  -6   8  21        0.82      -37.52     46.22 o 
  -5   8  21        1.80     -133.33    101.17 o 
  -4   8  21       34.31       19.13     37.83 o 
  -3   8  21      331.83      278.63     35.71 o 
  -2   8  21       42.20       32.36     39.09 o 
  -1   8  21       22.91        7.99     37.92 o 
   0   8  21       53.88       26.52     38.38 o 
   1   8  21       50.58       87.03     38.58 o 
   2   8  21       18.59       30.23     38.77 o 
   3   8  21      112.46      149.84     39.18 o 
   4   8  21      354.03      375.93     42.86 o 
   5   8  21       56.21      143.65     61.42 o 
  -5   9  21       37.36       23.90     46.80 o 
  -4   9  21       28.87       63.45     47.30 o 
  -3   9  21        0.88       31.08     35.49 o 
  -2   9  21      122.74      159.42     41.53 o 
  -1   9  21       14.49      -50.21     40.21 o 
   0   9  21       22.30       75.62     41.78 o 
   1   9  21       21.49       48.23     48.84 o 
   2   9  21      154.41      136.36     41.80 o 
   3   9  21      381.22      350.77     44.85 o 
   4   9  21       41.86       93.78     43.24 o 
  -4  10  21      108.77       96.09     47.76 o 
  -3  10  21      217.19      239.35     48.36 o 
  -2  10  21      194.79      244.30     43.25 o 
  -1  10  21        5.57       10.32     41.24 o 
   0  10  21        0.47       11.09     42.06 o 
   1  10  21       50.19       26.89     42.27 o 
   2  10  21      187.33      123.81     44.85 o 
   3  10  21      121.16      150.16     42.35 o 
  -1  11  21       11.73       83.50     53.26 o 
   0  11  21      103.10      112.88     44.11 o 
   1  11  21       29.95      -42.30     44.64 o 
  -8   0  22        0.51       48.12     76.42 o 
  -6   0  22       32.55       30.88     72.82 o 
  -4   0  22      195.38      156.86     39.79 o 
  -2   0  22        1.02        9.31     39.30 o 
   0   0  22       35.84       32.92     38.89 o 
   2   0  22       11.16       25.68     56.05 o 
   4   0  22      112.24       90.43     41.94 o 
   6   0  22       33.43      -30.99     52.43 o 
  -8   1  22        2.87        6.16     54.07 o 
  -7   1  22       38.38       25.13     53.91 o 
  -6   1  22       49.07       29.40     51.29 o 
  -5   1  22        3.54      -15.09     40.50 o 
  -4   1  22        0.22      -24.72     27.85 o 
  -3   1  22       41.99       23.90     28.50 o 
  -2   1  22      329.65      336.56     29.12 o 
  -1   1  22      157.33      170.80     27.75 o 
   0   1  22      148.56      104.05     27.75 o 
   1   1  22      142.76      108.69     26.52 o 
   2   1  22      156.35      138.59     27.80 o 
   3   1  22        5.06      -13.76     26.99 o 
   4   1  22        9.25      -23.04     31.37 o 
   5   1  22       34.82       28.42     25.05 o 
   6   1  22       18.19       25.85     30.65 o 
   7   1  22       57.64       72.35     31.74 o 
  -7   2  22        0.82        5.28     59.83 o 
  -6   2  22        4.94      -24.01     51.81 o 
  -5   2  22       10.29       24.22     41.46 o 
  -4   2  22      180.21      207.00     31.66 o 
  -3   2  22        0.45       -2.48     27.30 o 
  -2   2  22       14.69       13.89     27.48 o 
  -1   2  22       13.85       25.04     27.87 o 
   0   2  22       16.22       41.12     26.45 o 
   1   2  22       40.28       25.78     27.25 o 
   2   2  22      456.23      506.79     40.42 o 
   3   2  22        6.10       16.76     32.18 o 
   4   2  22      127.01       95.81     33.05 o 
   5   2  22        1.50      -16.12     26.49 o 
   6   2  22      102.88       76.79     31.14 o 
   7   2  22       28.73       13.42     32.05 o 
  -7   3  22       41.22       92.53     55.57 o 
  -6   3  22        3.75      -42.67     41.90 o 
  -5   3  22       34.67      -17.27     42.20 o 
  -4   3  22       32.99       41.92     30.98 o 
  -3   3  22      161.31      103.15     40.01 o 
  -2   3  22      116.61      166.01     28.98 o 
  -1   3  22      269.41      340.44     38.49 o 
   0   3  22      181.27      225.90     28.83 o 
   1   3  22        0.84       21.95     27.81 o 
   2   3  22       29.67       59.89     36.51 o 
   3   3  22       10.86       37.52     31.62 o 
   4   3  22      101.22       61.75     32.78 o 
   5   3  22       19.43      -29.60     40.08 o 
   6   3  22       93.80       45.42     33.77 o 
   7   3  22        2.31       15.07     33.02 o 
  -7   4  22        0.72      146.00     54.31 o 
  -6   4  22      156.58      212.69     46.55 o 
  -5   4  22      150.49      117.69     49.88 o 
  -4   4  22      165.07      158.58     32.58 o 
  -3   4  22       93.91      156.24     32.45 o 
  -2   4  22      147.16       98.21     31.23 o 
  -1   4  22      177.66      154.09     28.03 o 
   0   4  22      444.05      482.29     30.55 o 
   1   4  22       22.30       31.91     31.93 o 
   2   4  22       15.24       11.64     32.33 o 
   3   4  22       90.53      147.66     32.46 o 
   4   4  22        7.12      -13.22     32.65 o 
   5   4  22       73.09       95.80     39.39 o 
   6   4  22      146.17      169.21     41.05 o 
  -7   5  22        2.90       20.40     55.35 o 
  -6   5  22        6.93      -51.37     42.30 o 
  -5   5  22       31.15      -41.80     44.31 o 
  -4   5  22       35.98       80.87     40.67 o 
  -3   5  22      145.60       53.73     32.58 o 
  -2   5  22       75.38       66.96     34.12 o 
  -1   5  22      261.32      235.06     32.14 o 
   0   5  22      273.69      165.26     33.05 o 
   1   5  22       70.03       88.95     33.93 o 
   2   5  22       69.62       37.83     33.25 o 
   3   5  22        4.18       11.99     33.46 o 
   4   5  22        7.04       15.35     33.96 o 
   5   5  22       48.25      103.51     42.09 o 
   6   5  22        6.03      -32.61     64.70 o 
  -6   6  22       37.45      133.21     46.19 o 
  -5   6  22       24.81       50.84     45.05 o 
  -4   6  22       82.07       39.28     37.39 o 
  -3   6  22       16.59       50.45     32.01 o 
  -2   6  22        3.09      -45.70     32.82 o 
  -1   6  22      316.75      310.68     34.96 o 
   0   6  22       29.91       -4.09     38.80 o 
   1   6  22      141.24      146.25     35.61 o 
   2   6  22      111.41      144.28     34.42 o 
   3   6  22       86.53      157.15     34.80 o 
   4   6  22        6.91       16.13     34.49 o 
   5   6  22       25.84       42.58     47.59 o 
   6   6  22       16.73       37.13     69.49 o 
  -5   7  22      270.71      225.07     79.66 o 
  -4   7  22        3.84      -22.09     38.24 o 
  -3   7  22       44.97       56.58     33.96 o 
  -2   7  22       13.37      -22.42     46.73 o 
  -1   7  22        8.07       39.84     38.11 o 
   0   7  22       32.20      -36.25     37.54 o 
   1   7  22        1.35      -15.21     38.34 o 
   2   7  22        6.17       19.34     40.42 o 
   3   7  22      161.39      156.73     35.82 o 
   4   7  22        1.54      -26.29     35.50 o 
   5   7  22        1.85       12.10     48.11 o 
  -5   8  22        1.56       -7.21     47.41 o 
  -4   8  22      122.01       86.89     45.61 o 
  -3   8  22      113.73      147.19     35.76 o 
  -2   8  22      106.34       98.13     34.81 o 
  -1   8  22       36.10       38.46     39.31 o 
   0   8  22        0.46       30.21     41.28 o 
   1   8  22        4.06      -60.93     40.62 o 
   2   8  22        2.52       49.91     40.91 o 
   3   8  22      475.71      501.35     46.35 o 
   4   8  22       89.52      118.16     43.29 o 
  -4   9  22        6.19       39.59     46.58 o 
  -3   9  22       54.57       67.37     53.24 o 
  -2   9  22       48.74       45.00     41.11 o 
  -1   9  22       11.62       38.15     41.64 o 
   0   9  22       47.48       40.03     48.80 o 
   1   9  22      175.59      157.65     58.67 o 
   2   9  22        0.59       11.48     43.75 o 
   3   9  22       20.47       43.86     42.11 o 
  -2  10  22        1.44       -9.92     53.89 o 
  -1  10  22       65.07       33.95     44.99 o 
   0  10  22       23.04       37.99     49.33 o 
   1  10  22       27.41      -23.52     42.08 o 
  -7   0  23        2.15        2.57     78.74 o 
  -5   0  23       63.21       78.48     76.17 o 
  -3   0  23       79.10       90.11     40.71 o 
  -1   0  23      330.31      278.25     41.77 o 
   1   0  23      143.95      127.17     41.21 o 
   3   0  23       69.66       13.60     40.70 o 
   5   0  23      132.56      113.14     74.44 o 
  -7   1  23        0.73      -80.23     53.49 o 
  -6   1  23        2.10      -70.00     52.52 o 
  -5   1  23        3.64      -17.57     43.60 o 
  -4   1  23       77.75       76.02     29.69 o 
  -3   1  23       12.48       67.09     29.64 o 
  -2   1  23        1.24       -7.30     28.73 o 
  -1   1  23       49.10       38.49     29.72 o 
   0   1  23       67.16       63.27     28.51 o 
   1   1  23       35.87       -2.96     29.73 o 
   2   1  23        4.96      -21.07     29.15 o 
   3   1  23        3.24      -12.41     29.36 o 
   4   1  23       13.16      -27.75     33.01 o 
   5   1  23       44.07       31.57     48.21 o 
   6   1  23       48.98       48.31     49.38 o 
  -7   2  23        5.12       -9.01     76.17 o 
  -6   2  23       17.05      -16.64     53.91 o 
  -5   2  23       53.54       53.38     50.67 o 
  -4   2  23        1.37        8.07     35.12 o 
  -3   2  23       52.44       35.42     29.87 o 
  -2   2  23       59.32       59.11     31.50 o 
  -1   2  23      119.32      173.95     29.26 o 
   0   2  23       15.46        9.87     29.20 o 
   1   2  23       51.30       38.72     30.10 o 
   2   2  23        1.61       24.25     28.98 o 
   3   2  23      127.43       79.68     30.49 o 
   4   2  23       78.22      105.80     34.37 o 
   5   2  23        9.11      -24.34     40.31 o 
   6   2  23        0.03       19.87     41.27 o 
  -6   3  23       23.39       59.41     46.61 o 
  -5   3  23        3.82       -5.98     83.62 o 
  -4   3  23        0.12       10.39     37.88 o 
  -3   3  23        1.77       20.59     32.98 o 
  -2   3  23      187.51      217.16     30.35 o 
  -1   3  23      521.03      557.87     37.19 o 
   0   3  23       27.65      -10.95     29.26 o 
   1   3  23      297.50      339.76     44.78 o 
   2   3  23      352.49      421.06     52.84 o 
   3   3  23      207.38      169.21     34.92 o 
   4   3  23       27.82       17.38     52.99 o 
   5   3  23        9.66       -0.90     39.66 o 
   6   3  23       62.86      104.16     47.33 o 
  -6   4  23        4.58      102.99     46.64 o 
  -5   4  23       30.87        1.96     44.85 o 
  -4   4  23        0.10       71.40     37.08 o 
  -3   4  23       22.12       69.35     33.10 o 
  -2   4  23       17.12       13.30     32.40 o 
  -1   4  23       95.50       98.75     30.98 o 
   0   4  23        1.61       54.35     30.14 o 
   1   4  23      202.48      240.01     35.32 o 
   2   4  23       13.80      -18.54     33.26 o 
   3   4  23       11.60       57.48     35.39 o 
   4   4  23        9.93       21.06     34.86 o 
   5   4  23      175.92      184.80     51.44 o 
   6   4  23       19.47      -51.06     50.06 o 
  -6   5  23       34.32       69.47     62.72 o 
  -5   5  23        7.78      -37.89     44.56 o 
  -4   5  23      373.37      373.36     66.61 o 
  -3   5  23       15.28       -9.91     35.78 o 
  -2   5  23      205.80      182.63     35.07 o 
  -1   5  23      426.09      466.94     36.39 o 
   0   5  23      158.18      220.31     30.88 o 
   1   5  23        7.35      -30.73     33.04 o 
   2   5  23        7.54       29.66     35.05 o 
   3   5  23       43.94       41.06     43.73 o 
   4   5  23        4.96       29.77     38.61 o 
   5   5  23       24.22      -19.85     95.41 o 
  -5   6  23       68.53       43.98     47.54 o 
  -4   6  23      226.85      200.32     48.37 o 
  -3   6  23       31.39       46.52     47.53 o 
  -2   6  23      129.41      142.55     39.27 o 
  -1   6  23       28.26      -19.60     35.94 o 
   0   6  23      253.04      217.37     40.10 o 
   1   6  23       69.53       20.49     33.86 o 
   2   6  23        6.91      -22.17     35.44 o 
   3   6  23        0.62       40.70     35.90 o 
   4   6  23       13.40       34.69     45.90 o 
   5   6  23        3.14      -41.16     49.32 o 
  -4   7  23       14.12       20.16     45.97 o 
  -3   7  23        2.94       30.78     36.49 o 
  -2   7  23       24.82       48.20     36.25 o 
  -1   7  23        4.06      -18.33     35.08 o 
   0   7  23       96.83      116.81     40.75 o 
   1   7  23      229.18      213.33     39.79 o 
   2   7  23      298.53      363.10     43.63 o 
   3   7  23       84.13       42.65     37.43 o 
   4   7  23       40.12       63.65     38.41 o 
  -3   8  23        0.01        0.33     51.77 o 
  -2   8  23        6.83       31.02     39.85 o 
  -1   8  23      119.92       49.58     42.83 o 
   0   8  23       24.05        8.38     40.47 o 
   1   8  23       14.27       22.72     46.74 o 
   2   8  23       24.22       87.82     42.75 o 
   3   8  23       56.02      173.12     45.47 o 
  -2   9  23        0.79      -30.85     37.65 o 
  -1   9  23        0.09       -4.12     43.07 o 
   0   9  23        8.34       72.26     66.59 o 
   1   9  23       15.88        5.08     44.02 o 
  -6   0  24        5.00      -60.98     81.31 o 
  -4   0  24      228.57      166.86     55.97 o 
  -2   0  24        0.42       -9.68     43.87 o 
   0   0  24      242.47      126.23     43.63 o 
   2   0  24      135.49      115.65     43.39 o 
   4   0  24        0.06       28.31     59.68 o 
  -6   1  24       34.79       49.92     56.28 o 
  -5   1  24       27.74       51.82     46.45 o 
  -4   1  24        2.38      -33.88     39.10 o 
  -3   1  24        7.58      -20.38     30.42 o 
  -2   1  24       23.42        9.80     31.02 o 
  -1   1  24        0.35       98.58     31.62 o 
   0   1  24      113.72       99.03     30.55 o 
   1   1  24       23.84        3.62     31.01 o 
   2   1  24       50.26       -2.08     30.78 o 
   3   1  24       10.18      -47.89     31.93 o 
   4   1  24       12.74       60.75     31.42 o 
   5   1  24        1.00      -41.88     43.71 o 
  -6   2  24       21.02       32.74     59.55 o 
  -5   2  24        0.05       -1.82     44.86 o 
  -4   2  24        7.07      -34.97     43.47 o 
  -3   2  24       30.34      -32.06     31.07 o 
  -2   2  24      255.99      336.11     33.42 o 
  -1   2  24       39.72       55.45     30.54 o 
   0   2  24        5.27       73.45     31.32 o 
   1   2  24      121.96      149.78     31.16 o 
   2   2  24       18.47       38.92     31.20 o 
   3   2  24       24.26       32.81     30.45 o 
   4   2  24       20.69       33.70     35.73 o 
   5   2  24       26.29      -32.43     49.74 o 
  -5   3  24        1.43       23.93     46.69 o 
  -4   3  24        1.04      -12.46     46.29 o 
  -3   3  24       11.11       57.65     35.79 o 
  -2   3  24       38.03       66.99     30.79 o 
  -1   3  24       52.61       60.67     31.31 o 
   0   3  24       19.28        6.64     31.95 o 
   1   3  24        7.78      -12.10     30.65 o 
   2   3  24       16.41       19.67     39.26 o 
   3   3  24        0.62      -22.64     34.49 o 
   4   3  24       68.94       80.73     36.64 o 
   5   3  24        2.28        8.08     49.48 o 
  -5   4  24       15.96       -0.77     53.19 o 
  -4   4  24        2.95        5.13     47.56 o 
  -3   4  24        1.42       20.65     35.02 o 
  -2   4  24      207.82      230.08     35.14 o 
  -1   4  24       16.76       10.15     31.70 o 
   0   4  24      429.88      434.60     35.31 o 
   1   4  24       15.00       -2.39     32.00 o 
   2   4  24       10.46       33.41     36.15 o 
   3   4  24       17.46       53.49     36.22 o 
   4   4  24       20.31       41.66     37.50 o 
   5   4  24        4.96      -23.30     69.12 o 
  -5   5  24        5.10       -8.23     48.27 o 
  -4   5  24       41.06      105.16     88.65 o 
  -3   5  24      162.48      106.32     36.35 o 
  -2   5  24      113.96       94.17     34.99 o 
  -1   5  24        8.37       51.09     34.41 o 
   0   5  24       15.77       80.74     32.49 o 
   1   5  24       42.18       30.79     36.64 o 
   2   5  24        4.88       17.99     36.59 o 
   3   5  24       33.11       43.57     36.51 o 
   4   5  24        3.29       -4.57     38.02 o 
  -4   6  24       32.49       59.85     71.85 o 
  -3   6  24       32.96       41.13     35.27 o 
  -2   6  24       66.40      110.88     35.52 o 
  -1   6  24        2.67       18.67     36.35 o 
   0   6  24       13.29       -1.52     36.28 o 
   1   6  24       14.50       42.83     37.51 o 
   2   6  24        5.18       43.96     38.36 o 
   3   6  24       90.96      102.12     38.18 o 
  -3   7  24      118.37      106.54     42.73 o 
  -2   7  24       26.88       23.85     38.74 o 
  -1   7  24        5.50      -30.87     35.44 o 
   0   7  24        4.54      -16.93     43.46 o 
   1   7  24       32.08       33.39     64.07 o 
   2   7  24        8.18       20.58     43.82 o 
  -1   8  24       41.26      -15.04     44.61 o 
   0   8  24       48.15       59.99     43.01 o 
  -5   0  25       30.24       57.38     84.40 o 
  -3   0  25       23.69        9.89     45.70 o 
  -1   0  25        0.31       62.54     45.01 o 
   1   0  25      254.40      352.30     48.97 o 
   3   0  25      184.03      180.80     48.39 o 
  -5   1  25       23.86      -60.90     47.22 o 
  -4   1  25        6.71      -64.00     48.23 o 
  -3   1  25       33.51       78.07     32.54 o 
  -2   1  25        3.61      -47.72     31.81 o 
  -1   1  25       90.86      105.19     32.15 o 
   0   1  25       73.95       87.02     32.40 o 
   1   1  25        0.25       38.45     32.24 o 
   2   1  25       26.18       58.33     33.31 o 
   3   1  25       13.09       17.48     37.33 o 
   4   1  25        0.38       41.34     41.02 o 
  -5   2  25        7.10       94.66     47.58 o 
  -4   2  25        2.95      -23.81     49.70 o 
  -3   2  25       48.32       58.27     33.20 o 
  -2   2  25        4.99       18.59     32.56 o 
  -1   2  25       52.93       68.53     33.31 o 
   0   2  25      151.71      158.86     33.20 o 
   1   2  25        1.39      -28.55     37.28 o 
   2   2  25        6.40       31.98     33.22 o 
   3   2  25       43.15       52.07     37.11 o 
   4   2  25       18.82       -3.17     40.58 o 
  -4   3  25        6.46      -23.24     46.34 o 
  -3   3  25        0.75      -12.40     34.38 o 
  -2   3  25        0.51      -42.91     39.93 o 
  -1   3  25      325.64      330.65     35.07 o 
   0   3  25      240.46      242.69     35.22 o 
   1   3  25        6.89       62.70     32.81 o 
   2   3  25       91.18      101.09     37.02 o 
   3   3  25       72.85       62.23     35.89 o 
   4   3  25        4.27       -6.93     41.78 o 
  -4   4  25        0.17      -27.20     47.73 o 
  -3   4  25        0.64      -59.52     39.77 o 
  -2   4  25        3.46       20.62     35.69 o 
  -1   4  25       26.52      -21.93     33.33 o 
   0   4  25       20.68       57.86     33.55 o 
   1   4  25       62.80      125.57     34.42 o 
   2   4  25       23.98       17.69     38.44 o 
   3   4  25       39.44       10.37     39.63 o 
  -3   5  25       10.64       47.36     40.50 o 
  -2   5  25        1.38        3.09     45.34 o 
  -1   5  25       91.14      117.68     37.67 o 
   0   5  25       24.58       20.50     37.51 o 
   1   5  25        7.14      -58.47     41.18 o 
   2   5  25        1.16       -4.41     50.59 o 
   3   5  25      106.03      153.52     45.05 o 
  -2   6  25      118.43       76.02     42.86 o 
  -1   6  25       49.42      117.29     42.58 o 
   0   6  25        3.08      -29.32     43.76 o 
   1   6  25        3.50      -34.79     42.31 o 
  -2   0  26       78.11       96.37     58.84 o 
   0   0  26        0.72      -12.22     59.37 o 
   2   0  26      162.55      153.73     62.10 o 
  -3   1  26        2.37      -32.09     41.69 o 
  -2   1  26       63.16       79.17     42.34 o 
  -1   1  26       22.80       47.82     40.91 o 
   0   1  26       12.60       41.82     39.44 o 
   1   1  26       90.09      101.83     43.10 o 
   2   1  26       67.47       29.91     41.52 o 
   3   1  26       65.58      120.86     43.48 o 
  -3   2  26        0.05       87.78     43.01 o 
  -2   2  26       90.04       44.09     41.87 o 
  -1   2  26        2.80      -45.09     49.43 o 
   0   2  26        1.92       61.20     43.24 o 
   1   2  26        5.70       -6.40     43.36 o 
   2   2  26        2.21       13.25     42.75 o 
  -3   3  26        0.83      -14.07     48.68 o 
  -2   3  26       17.51       -2.14     40.62 o 
  -1   3  26       97.28      119.31     43.84 o 
   0   3  26       14.26        2.32     42.10 o 
   1   3  26        4.71       19.17     43.88 o 
   2   3  26        0.81      -38.07     43.65 o 
  -2   4  26       10.29       60.26     43.73 o 
  -1   4  26        4.02        5.89     42.46 o 
   0   4  26       11.71      124.44     43.32 o 
   1   4  26       35.51        4.96     53.58 o 
                                                 
